# Supplementary material for: Phenotypic quantification of root spatial distribution along circumferential direction for field paddy-wheat
Source: PLoS One. 2023 Jul 7;18(7):e0279353. doi: 10.1371/journal.pone.0279353 (PMC10328375; doi:10.1371/journal.pone.0279353)
Supplement: S1 Data — (XLSX) [file pone.0279353.s001.xlsx]

## Sheet: raw data for Fig 4
14 days after sowing
N70	sample 1		X	y(Y)	Z	sample 2		X	y(Y)	Z	sample 3		X	y(Y)	Z	sample 4		X	y(Y)	Z	N100	sample 1		X	y(Y)	Z	sample 2		X	y(Y)	Z	sample 3		X	y(Y)	Z	sample 4		X	y(Y)	Z	N130	sample 1		X	y(Y)	Z	sample 2
	root 1	1	0	0	0	root 1	1	0	0	0	root 1	1	0	0	0	root 1	1	0	0	0		root 1	1	0	0	0	root 1	1	0	0	0	root 1	1	0	0	0	root 1	1	0	0	0		root 1	1	0	0	0	root 1	1
		2	1.99843	0.898494	3.7		2	-0.0381067	4.36659	1.5		2	1.16133	4.43117	4.1		2	-0.00929839	2.13102	3.9			2	9.55123	-8.97179	-1.5		2	2.99017	2.25232	1.3		2	0.990439	2.19123	2.8		2	5.16142	-4.42069	2.3			2	-1.4314	3.99751	2		2
		3	3.88578	2.71533	4.2	root 2	1	0	0	0		3	2.25975	8.45789	6.2		3	1.92647	11.607	5.7			3	20.6137	-14.7535	3.4		3	5.62215	6.37191	3.1		3	-0.954654	5.21885	5.8		3	6.99845	-0.890465	4			3	-5.77469	6.11293	3.4		3
		4	5.16031	4.5481	4.1		2	1.60179	-7.03346	3.6		4	1.99642	16.0241	4.4		4	6.41514	9.62766	5.4			4	37.1721	-20.8432	9.6		4	9.14825	11.5373	6.6		4	-4.68523	15.4402	5.8		4	6.96115	4.45211	6.4			4	-8.16649	9.08398	5	root 2	1
		5	5.65188	5.01245	4.3		3	3.48829	-7.52929	5		5	3.18295	22.8369	6.4		5	15.0329	11.7717	10.9			5	39.5292	-24.172	11.2		5	12.5554	15.4329	13.3		5	-8.23847	22.4368	11.8		5	6.91258	6.67774	6.5			5	-13.5333	8.04013	4.3		2
		6	13.2641	11.2604	3.7		4	3.17078	-16.3848	7.2		6	6.65626	25.4301	8		6	7.27585	7.90295	13.6			6	43.9882	-27.2105	11.5		6	22.3108	16.4812	17		6	-10.3221	37.5482	12		6	10.2606	4.5097	7.5			6	-24.085	13.3664	8.4		3
	root 2	1	0	0	0		5	8.09961	-0.450818	10.4		7	7.43247	32.8624	7.5		7	24.3984	0.937589	17.4			7	46.3729	-26.3426	13.9		7	24.3113	21.009	21		7	-16.4321	40.7816	10.8		7	14.9397	9.18555	8.5			7	-33.3831	18.6853	13.6		4
		2	1.44366	-5.38011	1.7	root 3	1	0	0	0		8	9.37817	40.5718	11.6		8	32.6173	-6.76527	25.2			8	52.0324	-24.6283	14.6		8	30.7778	27.5269	24		8	-20.4584	45.4703	13.3		8	18.4342	13.9685	11.7			8	-37.0495	21.4585	14.4		5
		3	5.56276	-18.2483	6.7		2	3.46136	-4.42768	3.7		9	13.181	46.4037	16.6		9	40.4024	-7.45258	31.7			9	63.461	-28.3779	21.8		9	37.7463	33.8835	28		9	-25.5416	50.1948	15.8	root 2	1	0	0	0			9	-42.0948	28.5277	16.4		6
		4	10.6346	-27.9614	10.4		3	13.2196	-17.4963	4.3		10	17.3343	47.6143	23.4		10	48.696	-1.53361	37.1		root 2	1	0	0	0		10	49.0161	37.3408	35		10	-27.1554	65.6162	17.3		2	2.16188	-4.36834	3.7			10	-49.241	30.5167	19.3		7
		5	18.1046	-33.0977	9.4		4	19.7053	-17.9271	5.6		11	16.1871	58.1355	28.3		11	59.4981	-1.06011	41.9			2	2.8996	0.460418	7.1		11	53.9627	43.4359	39.7		11	-26.3573	62.4701	22.7		3	7.5	0	5.9			11	-55.9487	32.027	23.5		8
		6	20.9423	-32.9518	7.1		5	26.1269	-27.5811	6	root 2	1	0	0	0		12	65.8981	1.08245	45.4			3	9.69835	0.94457	7.1		12	54.304	44.5858	43.6	root 2	1	0	0	0	root 3	1	0	0	0			12	-61.047	37.8756	26.4		9
		7	22.8289	-33.1768	5.3		6	31.2017	-28.0876	6.8		2	-1.10345	-1.31737	0.4		13	73.6923	2.21934	50.5			4	13.6732	3.83401	8.5	root 2	1	0	0	0		2	-4.20936	2.14586	1.4		2	-4.60334	1.27496	2.1		root 2	1	0	0	0		10
		8	24.9721	-32.9361	11		7	36.9033	-25.1183	9		3	-4.82416	-3.46122	1.2		14	77.251	5.61095	55.4			5	18.8574	4.88318	7.5		2	1.99843	0.897446	2.9		3	-7.50924	2.11706	-2		3	-9.70581	1.66433	3.7			2	3.28579	2.71429	3.8		11
		9	29.2013	-32.9295	11		8	42.0804	-31.7518	9.8		4	-4.34578	-4.76864	-0.5	root 2	1	0	0	0			6	24.8258	9.97777	7.5		3	8.9996	0.460941	1.8	root 3	1	0	0	0		4	-14.2004	0.408232	5.2			3	4.89828	7.28476	8		12
		10	40.032	-29.488	16		9	47.2693	-30.2158	4.3		5	-4.00951	-7.38096	-3.3		2	3.39849	0.864285	1.6			7	28.8406	9.61169	7.6		4	12.6739	3.73907	5		2	-2.40943	2.16156	6.5		5	-21.2498	4.75184	9.2			4	8.76934	8.31757	10.7		13
		11	43.2592	-26.1293	18.4	root 4	1	0	0	0	root 3	1	0	0	0		3	6.2691	3.93468	4.4			8	30.252	14.2397	7		5	19.9493	5.28122	7.8		3	-5.60931	2.13364	16.5		6	-26.376	5.80605	12.2			5	8.66076	13.4021	15.2		14
		12	49.5377	-29.8994	21.8		2	4.09961	-0.443837	2.6		2	-3.10342	-1.3069	-0.1		4	11.6562	11.1709	12.8			9	34.6211	14.9705	8		6	23.7044	7.30075	9		4	-7.20333	1.27182	16.2		7	-32.5314	7.52782	16.4			6	11.5003	16.3549	17.2		15
		13	50.5114	-24.613	23		3	10.4996	-0.455007	7		3	-3.01864	-3.05059	1.4		5	11.6341	5.80569	17.1		root 3	1	0	0	0		7	26.0036	7.36096	10.5	root 4	1	0	0	0		8	-36.1047	6.66222	17.7			7	12.7204	28.2331	24		16
		14	56.1037	-26.1577	25.6		4	16.2935	-1.86051	10.6		4	-3.20986	-7.40469	2.4		6	11.4223	15.6345	24.3			2	4.86721	-4.175	6.4		8	28.9152	6.94118	15.3		2	3.99652	-1.33046	-0.7		9	-41.6523	7.93092	13.9			8	14.9658	33.2581	26	root 3	1
		15	62.9387	-18.9128	29.5		5	20.5072	-7.08872	14.7		5	-4.29691	-12.1489	1.4		7	9.64816	26.2327	28.8			3	5.89594	-7.45229	5.1		9	35.1231	10.1348	17.9		3	6.49023	-2.23923	1.1		10	-47.3136	11.2257	8.6			9	15.5303	36.6988	27.6		2
		16	70.6634	-23.3725	35.7		6	25.4936	-13.0014	11		6	-4.16923	-18.251	6.4		8	12.3609	32.4112	33.9			4	9.80032	-10.3993	7.4		10	33.8294	19.6972	25.9		4	10.7901	-2.27675	1.2		11	-53.7486	14.6134	2.4			10	17.814	41.8841	27.6		3
	root 3	1	0	0	0		7	27.2089	-25.7344	8.8		7	0.849748	-26.2018	4.5		9	12.7965	40.7042	36.9			5	17.287	-18.4772	11.2		11	40.2048	21.6858	30.5		5	18.0739	-3.74466	6.5		12	-55.3503	15.8469	1.7			11	17.1721	42.762	29.8		4
		2	-4.8	0	-0.9		8	26.0652	-34.4107	8.6		8	0.034704	-32.3761	12		10	11.6581	47.8825	42.2			6	23.3403	-19.3776	10.8		12	44.4014	25.6763	31.3		6	25.0584	-11.5326	13.1		13	-60.7447	16.721	-3.4			12	18.4847	45.9162	30.3		5
		3	-9.50337	1.28752	-2		9	28.0934	-48.57	11		9	8.36206	-35.7611	12		11	10.8018	48.6442	42.1			7	26.598	-20.1038	18.5		13	47.5788	24.8847	32.5		7	31.3319	-12.2876	17.3		14	-67.6782	21.514	-4.6			13	20.9295	48.8125	34.2		6
		4	-14.2445	4.63042	0.7		10	30.0536	-58.0377	15.8		10	10.1812	-36.4778	11.9	root 3	1	0	0	0			8	32.9088	-21.576	22.6		14	58.2052	28.513	41.2		8	37.3511	-16.071	20.5		15	-73.4274	22.3761	-3.4			14	23.9943	49.8568	39		7
		5	-20.4063	9.84915	5		11	28.9472	-67.5328	18.9		11	10.0507	-38.7997	13.7		2	-1.30925	2.11968	2.7			9	41.7493	-27.5432	29.9	root 3	1	0	0	0		9	43.2518	-17.9422	23.7	root 4	1	0	0	0			15	23.1796	54.7532	42.8		8
		6	-26.0148	12.0216	8.4	root 5	1	0	0	0		12	15.7028	-41.551	17.8		3	-3.13672	4.20778	5.2			10	45.0862	-28.3855	33.8		2	1.65876	-8.51757	1.2		10	51.1707	-19.4823	28		2	2.09962	-0.436681	-1.7		root 3	1	0	0	0		9
		7	-32.2852	18.7355	10.9		2	3.52424	-6.20089	8		13	23.584	-42.2774	23.5		4	-3.36765	11.3574	7			11	50.4135	-28.3317	39.5		3	5.05216	-11.3585	3		11	54.1619	-14.3486	29.6		3	4.6615	4.41197	6.1			2	2.16816	4.05406	5.5		10
		8	-40.8202	25.5871	13.1		3	4.01747	-11.9886	14		14	29.7577	-44.2317	26.5		5	-15.6755	17.584	2.1			12	55.6818	-31.0411	42.9		4	8.58045	-25.3895	7.3		12	56.8734	-22.5427	33.8		4	6.52397	6.22288	7.4			3	3.81097	6.80077	6.9		11
		9	-48.3388	29.838	15.5		4	4.67761	-17.8228	20.4		15	33.436	-48.3963	31.6		6	-22.6463	19.3834	4.7			13	59.2526	-32.5199	47.5		5	11.3809	-29.4198	7.3		13	60.0831	-23.8673	37.2		5	4.14624	8.80863	6.5			4	8.35464	8.76623	11.9		12
		10	-51.6965	32.628	16.9	root 6	1	0	0	0		16	41.2651	-51.834	38.1		7	-26.2326	19.0697	4.9			14	68.6198	-32.3097	52		6	12.9319	-37.1925	10		14	66.0334	-25.9909	41.5	root 5	1	0	0	0			5	13.954	13.6702	17		13
		11	-52.7827	32.454	15.7		2	1.75356	-4.83776	8.6		17	48.5614	-58.5593	40.9		8	-31.844	18.9523	7.2			15	71.4266	-30.2441	55.8		7	14.3361	-40.7484	11.5		15	68.6713	-31.2558	43.8		2	-2.20037	-0.429176	5.6			6	13.9297	14.1412	22		14
		12	-50.8259	25.8437	14.7		3	0.261848	-4.37183	17.6		18	55.2368	-64.8925	46.3		9	-43.6617	19.663	9.8		root 4	1	0	0	0		8	16.6878	-42.5608	13.3		16	73.4484	-31.7242	45.6		3	-3.24513	4.70145	9			7	15.6925	16.6113	27		15
		13	-57.2878	24.3251	16.5		4	0.353817	-4.81088	23.8	root 4	1	0	0	0		10	-50.6215	11.1617	17.9			2	-3.86618	5.83291	5.9	root 4	1	0	0	0		17	73.3926	-32.2889	48.3		4	-4.93376	8.06665	12.2			8	18.1639	18.6838	30.2		16
		14	-67.3943	23.7506	16.7		5	-4.00337	1.28909	27		2	-2.63809	4.36485	1.6		11	-57.015	16.3766	19.4			3	-6.49923	7.10606	7.9		2	2.58077	-3.14832	2.7	root 5	1	0	0	0		5	-9.43129	7.91746	14.7			9	20.3255	19.3156	34.3		17
		15	-75.1728	23.0876	17.1		6	-7.91808	2.96018	35.4		3	-0.575284	6.1618	6.4		12	-62.6999	12.0552	20.7			4	-8.44774	18.096	14.6		3	1.39023	-2.23836	5.5		2	3.79652	1.32941	-0.2		6	-10.926	10.3552	22.2			10	24.0148	23.5051	43		18
	root 4	1	0	0	0		7	1.42486	6.14958	39		4	-2.89012	13.9665	13.4		13	-66.0329	10.8972	21.6			5	-10.6945	22.3302	20.2		4	3.59645	1.35454	9.5		3	7	0	1.3		7	-10.9361	4.13971	25.6			11	26.247	27.6648	46.3	root 4	1
		2	1.48591	-2.6902	-1.8		8	5.43419	5.80115	44.3		5	-1.69199	14.0335	18.2		14	-73.9495	9.22044	23			6	-17.919	70.1329	26.6		5	3.20046	17.6092	13.7		4	10.7984	0.910711	2.6		8	-15.0566	8.54531	28.1		root 4	1	0	0	0		2
		3	4.443	5.44293	8.3		9	4.75012	13.3614	48.6		6	-3.23096	22.7035	23.4	root 4	1	0	0	0			7	-5.44761	35.4469	29.9		6	4.73195	19.993	15.8		5	10.7984	0.910711	8.5		9	-18.3264	7.62238	32.4			2	1.47294	-8.08827	2.3		3
		4	9.68315	12.9647	10.7		10	3.77816	14.6443	52.6		7	-4.52165	25.6467	28.3		2	-12.3057	-1.61895	5.1			8	-8.95574	41.2575	35.3		7	7.92747	24.8634	21.8		6	13.5964	-1.38072	10		10	-21.638	7.90823	36			3	0.841258	-18.4034	6.3		4
		5	13.51	19.2757	13.2		11	10.3672	15.0242	56.4		8	-4.37369	31.3709	33.8		3	-12.4226	-3.23643	8			9	-10.3041	48.2572	41.6		8	13.3631	30.5875	30.6		7	15.7964	1.39224	12.1		11	-26.2114	9.68787	39.6			4	0.457206	-24.2329	9.6		5
		6	18.6234	25.4204	14.8		12	11.3113	15.9947	60.7		9	-4.62102	37.5184	39.7		4	-15.3589	-5.19313	8.1			10	-10.3887	48.6945	43.8		9	16.4418	34.3037	35.5		8	15.7984	0.928164	16.7		12	-31.1566	15.5507	45.9			5	1.97957	-29.8377	13.9		6
		7	20.6234	26.578	18		13	11.3388	15.5383	63.4		10	-6.35584	44.3243	45.3		5	-22.5649	-10.8398	13.6			11	-10.592	53.2046	51.3		10	14.8329	35.0582	39.5		9	24.0896	2.39282	16.2		13	-33.524	17.6414	51.4			6	0.61513	-36.5075	18.1		7
		8	27.8923	28.2763	21.1		14	11.3656	15.0818	70.9		11	-5.4428	47.6142	49.8		6	-24.3222	-11.9082	16.6			12	-5.02081	58.1343	54.2		11	23.5917	39.6637	44.6		10	28.9962	1.46136	21.3		14	-34.1504	19.0945	55		root 5	1	0	0	0		8
		9	31.6061	34.7316	25.7		15	13.9343	15.6925	76.3		12	-4.81823	56.7725	54.7		7	-27.917	-11.7135	17.6			13	-2.60157	60.1079	63.5		12	27.3373	41.7067	53.2		11	31.7983	0.984015	24.8		15	-38.8822	24.9477	58.4			2	0.898435	0.896399	5.4		9
		10	35.5226	37.268	29.9		16	16.929	15.8704	78.5		13	-6.36394	62.3326	61		8	-33.6889	-11.0324	21.6			14	-2.70687	60.5587	67.4		13	31.3096	44.8505	57.2		12	31.9996	-0.492357	34.3		16	-41.6409	26.0818	63.3			3	0.752693	4.92798	6.8		10
		11	40.1393	44.6961	36.2		17	20.1947	16.538	84.2	root 5	1	0	0	0		9	-35.7462	-12.0194	27.7			15	0.342512	59.3528	73.3		14	34.9369	47.4954	60.6		13	37.489	-2.50975	37.1		17	-45.1982	27.0729	67.4			4	5.46019	4.56206	10	root 5	1
	root 5	1	0	0	0		18	21.6963	20.9213	91.7		2	-4.33064	3.9017	1.6		10	-47.8814	-20.6339	34.7		root 5	1	0	0	0		15	39.3723	45.0606	64.5		14	39.9465	-5.56918	43.1		18	-51.2909	30.116	73.2			5	6.8936	1.83468	11.2		2
		2	0.198443	-0.892211	3.9		19	22.9899	26.7865	97.9		3	-0.455334	5.28377	6.4		11	-55.6409	-24.155	44.9			2	-3.03182	4.05092	7		16	41.9019	51.3011	72.1		15	43.3855	-8.19779	51.1		19	-57.9776	30.7931	80			6	8.55126	5.07772	13.5		3
		3	4	0	8.2		20	22.8957	28.7035	103.3		4	1.47522	3.54919	7		12	-60.643	-26.7781	48.7			3	-3.5392	4.49225	10.4		17	55.5518	50.3146	79		16	46.0985	-7.75623	61.1		20	-62.8344	33.6685	86.2			7	8.39356	-1.84515	16		4
		4	5.1996	-0.454833	12.3		21	22.9405	30.155	111.2		5	4.47493	-3.59107	15		13	-65.8862	-30.4797	56.2			4	-5.76569	5.78981	12.4	root 5	1	0	0	0	root 6	1	0	0	0		21	-67.0499	32.2499	90.3			8	10.9935	1.8633	16		5
		5	5.4996	0.455356	15.5		22	26.5187	30.55	114.9		6	2.38096	-3.11656	18.6		14	-67.9515	-26.9698	65			5	-9.09324	14.0782	16.6		2	1.07503	3.57711	7		2	-2.41358	2.59386	3.8		22	-69.2946	38.0063	95			9	10.6996	-0.465305	19.6		6
		6	9.67416	-3.70137	25.5		23	31.1232	32.5502	122.7		7	3.775	-3.5813	24	root 5	1	0	0	0			6	-14.9023	21.0894	19		3	1.22346	6.26441	7.5		3	-4.21348	2.57501	11.1		23	-70.6617	28.421	99.4			10	5.66016	-4.56555	26.2		7
		7	10.2899	-2.31864	33.2		24	29.0032	34.2818	126.7		8	1.45315	-4.87999	29.8		2	-6.12321	-3.3244	6.4			7	-15.9469	30.9448	25		4	0.775008	14.7537	8.3		4	-5.54508	4.69569	19		24	-74.3179	27.2136	107.5			11	3.05755	-8.59051	30.3		8
		8	15.8934	-1.89402	39.7		25	28.4303	38.6632	133.5		9	2.88092	-3.12267	39.2		3	-7.36098	-5.37463	8.4			8	-17.6379	35.9218	30.9		5	-2.8028	22.5169	13.8		5	-8.30147	0.84404	22.5								12	-0.612412	-7.57676	35		9
		9	17.4983	-0.952599	44.9		26	27.6367	44.005	141		10	2.39961	0.445233	46.8		4	-5.85229	-4.99267	8.8		root 6	1	0	0	0		6	1.9113	24.7474	18.3		6	-7.20333	-1.27182	22								13	-1.376	-6.22043	36.7		10
		10	21.4983	0.966561	53.1		27	26.6652	50.3149	145.7		11	1.9903	2.22265	53.9		5	-1.25603	-13.1574	13.2			2	2.3996	-0.459545	5.4		7	2.49398	23.8963	21.4		7	-5.20933	-2.13713	27.8								14	-2.22523	-7.97205	38.7		11
		11	31.5	0	61.9							12	1.64421	5.32775	62.1		6	-4.29846	-13.8326	21			3	5.96707	4.19228	8.9		8	0.198978	28.6364	24.3		8	-9.03672	-4.20778	36.1								15	-0.0763888	-6.25219	36.4		12
		12	38	0	67.6							13	0.834726	5.75351	66.2		7	-2.22087	-17.3453	24.6			4	-2.13193	4.06505	10.1		9	4.28721	38.303	29.8		9	-9.2482	-10.937	39.5								16	-4.40613	-1.75579	38.3		13
		13	45.9628	4.73419	77							14	0.0614973	4.41197	68		8	-5.21289	-20.9087	27.2			5	-5.03897	4.46607	14.3							10	-13.6419	-14.4624	45.6								17	-10.1213	7.72391	44.8		14
		14	54.3925	2.16279	86							15	-0.264991	5.72855	75.6		9	-6.26709	-24.588	30.4			6	-7.24675	4.87039	20.6							11	-16.6615	-14.6867	47								18	-5.15284	8.75628	47.5		15
		15	54.9617	4.87555	89.5							16	-0.50145	12.3346	79.3		10	-8.6688	-28.9196	32.6			7	-8.07549	6.1789	28.4							12	-20.379	-17.6761	51.8								19	-7.83646	8.22912	51.2		16
		16	57.6614	4.91796	95.2							17	-1.4923	14.0447	85.4		11	-9.25116	-32.6018	38.8			8	-6.14014	8.45125	35.4							13	-23.9843	-22.1708	55								20	-14.1949	9.70788	56	root 6	1
		17	62.4516	5.54812	99.9							18	-2.21167	17.5159	91.3		12	-9.22965	-38.4779	47.9			9	-3.42605	10.7914	41.8							14	-24.1701	-20.9589	58.3								21	-20.664	17.6875	62.3		2
		18	64.8902	8.38709	108.4							19	-3.17446	26.2262	100		13	-6.66749	-43.5954	54.9			10	-6.32644	12.8961	45.5							15	-28.1643	-21.761	61.8								22	-24.9544	21.0177	66.4		3
	root 6	1	0	0	0							20	-1.3087	34.8834	102.8		14	-7.96757	-50.6438	63.8			11	-4.40057	14.3405	53.1							16	-30.3926	-23.8679	66.1								23	-27.6557	21.9774	67.5		4
		2	-6.82423	-3.471	3.6							21	-8.22742	40.4722	111.4		15	-8.03002	-58.8838	64.6			12	-9.37953	11.8614	56.9							17	-33.944	-31.9191	72.8							root 6	1	0	0	0		5
		3	-12.8033	1.27024	12.7							22	-5.80659	41.7589	115.4		16	-10.6746	-59.9591	67.8			13	-9.724	7.89352	58.1							18	-40.4993	-37.3356	82.7								2	2.96057	-4.51843	3.5		6
		4	-17.5058	1.66084	20.4							23	-9.47651	42.4493	121.4		17	-11.4245	-62.8076	73.3			14	-13.0327	19.0724	68.1																		3	4.55199	-5.00093	4.4		7
		5	-24.8015	6.844	25.5							24	-11.3983	42.9824	128.7		18	-12.095	-65.2418	80.9			15	-13.4834	22.0813	75																		4	5.46019	-4.56206	6.4		8
		6	-25.0953	11.6667	28.7							25	-16.6458	51.4681	138.6		19	-15.5783	-75.6094	87.1			16	-16.9989	25.2047	79.6																		5	7.09742	-7.34618	12.6		9
		7	-31.3325	16.8477	32.7							26	-17.6781	55.1239	146.1		20	-17.6359	-81.5681	91.1			17	-13.9814	22.0369	83.6																		6	7.6686	-11.0468	19.6		10
		8	-39.8135	27.2349	38.2							27	-19.4514	59.021	154.2		21	-15.7184	-83.6124	95.9			18	-18.1756	30.2329	92.6																		7	4.77115	-10.9254	25		11
		9	-47.7445	39.6124	41.7												22	-18.4574	-90.7479	101.3			19	-18.9443	32.2838	97.8																		8	4.48876	-12.7351	28.6		12
		10	-51.9515	46.9698	44.4																		20	-22.8233	32.6125	102.6																		9	1.94535	-15.3188	31		13
		11	-53.588	49.9434	50.6																		21	-23.0946	41.5037	111.9																		10	1.23735	-23.4013	37.2		14
		12	-57.1851	56.463	55.4																		22	-27.3902	44.9669	118.3																		11	-7.36898	-26.1217	46.5		15
																							23	-31.7619	47.4522	122.7																		12	-6.71399	-27.5104	53.4	root 7	1
																							24	-35.4191	52.8861	127.2																		13	-8.43201	-34.7794	62.3		2
																																												14	-14.1218	-35.7027	63.3		3
																																												15	-16.2044	-40.5415	66.8		4
																																												16	-22.796	-41.1025	70		5
																																												17	-29.2868	-38.7357	74.2		6
																																												18	-32.5223	-34.98	76.8		7
																																												19	-35.2672	-38.1099	79.9		8
																																												20	-43.2149	-37.1195	85.9		9
																																												21	-51.1863	-33.8901	91.5		10
																																												22	-57.2273	-35.389	97.3		11
																																												23	-67.5321	-32.1983	106.8
																																												24	-74.7384	-31.6178	121
28 days after sowing
N70	sample 1		X	y(Y)	Z	sample 2		X	y(Y)	Z	sample 3		X	y(Y)	Z	sample 4		X	y(Y)	Z	N100	sample 1		X	y(Y)	Z	sample 2		X	y(Y)	Z	sample 3		X	y(Y)	Z	sample 4		X	y(Y)	Z	N130	sample 1		X	y(Y)	Z	sample 2
	root 1	1	0	0	0	root 1	1	0	0	0	root 1	1	0	0	0	root 1	1	0	0	0		root 1	1	0	0	0	root 1	1	0	0	0	root 1	1	0	0	0	root 1	1	0	0	0		root 1	1	0	0	0	root 1	1
		2	3.6985	-0.856955	1.1		2	10.7774	3.23364	-0.2		2	3.7968	1.22364	-0.7		2	1.98146	-3.0347	-0.8			2	3.49684	-1.20689	0.4		2	-4.6391	-4.48003	1.6		2	-0.0367359	4.20952	-2.3		2	9	0	2.8			2	3.68219	-2.91498	1.4		2
		3	7	0	2.7		3	11.0587	8.09668	-0.1		3	9.37667	-3.34115	2.6		3	5.23089	-9.22689	-0.3			3	4.59683	1.21265	1.2		3	-7.15575	-5.32356	3.5		3	-0.0528991	5.05131	-4.1		3	13.7765	-3.37187	5			3	5.23817	-5.4495	3.8		3
		4	11.4	0	3.3		4	12.9379	14.7055	1.7		4	12.6867	-2.54045	4.4		4	9.27567	-17.8786	-0.3			4	9.7	0	3.9		4	-4.48803	-6.72486	6		4	-0.246872	8.41427	-3.3		4	18.4546	-4.72641	9.3			4	12.4006	-9.93262	6.1		4
		5	16.3858	2.70381	4.4		5	11.413	20.316	4.1		5	18.8693	-3.90798	8.2		5	7.44354	-20.8697	0.3			5	13.8868	2.52265	5.5		5	-4.78508	-12.0969	10.4		5	-0.376088	13.4641	-5.1		5	22.0905	-2.17989	11.7			5	19.152	-15.0935	11.4		5
		6	20.8804	3.20941	6		6	13.211	24.5955	4.1		6	23.1615	-4.4172	11.9		6	13.1508	-31.8688	0.4			6	20.8456	5.19163	8.5		6	-5.12314	-19.262	11.9		6	-1.0312	22.2798	-4.3		6	34.2504	-11.437	9.3			6	24.5425	-15.4137	13.1		6
		7	29.0666	4.25511	7.6		7	11.9374	31.0538	4.5		7	27.1749	-3.58968	11.9		7	16.4405	-40.2203	1.8			7	25.761	8.38494	10.6		7	0.715969	-21.5416	14		7	-3.03768	27.9776	-1.8		1	0	0	0			7	25.2311	-20.016	13.3	root 2	1
		8	34.3998	12.8803	9.2		8	15.0102	31.4638	4.9		8	33.2675	-4.13417	17.2		8	19.102	-50.1671	0.7			8	33.1679	4.08704	14.7		8	4.84137	-35.5108	16		8	3.19408	14.0917	3.5		2	-1.9055	1.57637	0.6			8	29.1467	-21.2447	14.6		2
		9	39.1455	9.31992	11.1		9	16.0806	37.9421	8.4		9	42.9401	-5.71519	23.6		9	21.3027	-53.0066	2.4			9	38.8984	0.928164	15.8		9	6.88159	-42.9557	17.4		9	0.619485	37.4356	5.3		3	-6.23374	3.86571	2.2			9	34.4542	-25.9359	15.1		3
		10	42.41	14.8948	12.3		10	14.4495	47.0075	12		10	53.2789	-3.45985	31		10	24.2465	-58.5158	8.5			10	43.1588	4.71564	18.8		10	8.73077	-51.5111	19.4		10	-1.06889	44.9393	7.7		4	-8.34742	8.04329	4.3			10	38.0437	-27.2434	15.7		4
		11	44.4011	20.0131	14		11	13.7702	50.2875	13.8		11	55.6996	-0.498466	37.8		11	24.9537	-66.1489	9.6			11	46.0996	0.476649	20.1		11	9.74151	-58.1063	22.9		11	-3.58252	51.809	8.7	root 2	1	0	0	0			11	41.8263	-28.5969	18.1		5
		12	50.0154	23.9916	19.6		12	11.1098	55.2487	15.7		12	65.9982	1.03288	46.9	root 2	1	0	0	0			12	48.0581	4.80116	23.9		12	13.3157	-67.9605	27.5		12	-6.56748	55.0326	7.1		2	1.61056	-6.40522	3.5			12	45.2432	-31.4231	20.4		6
		13	54.0246	30.5705	23.2	root 2	1	0	0	0		13	75.2331	6.39163	54.9		2	-2.50149	0.85137	2.8			13	55.8272	6.41825	30.1		13	16.9739	-71.4486	32.6		13	-7.93979	65.5665	12.2	root 3	1	0	0	0			13	45.7489	-26.5291	20.4		7
		14	57.7586	30.4281	23		2	12.7712	3.66923	2.1		14	81.707	7.61551	61.5		3	-8.30326	1.24668	6.3			14	60.363	-17.5759	32	root 2	1	0	0	0	root 2	1	0	0	0		2	-1.52791	-3.553	2.8			14	46.0521	-23.0985	20.4		8
		15	64.9533	32.7825	27.2		3	17.0549	10.8009	5		15	81.8627	9.2529	66.2		4	-15.7032	-1.20794	10.5			15	65.396	1.531	37		2	0.590028	2.28548	0		2	-4.10325	1.24145	-1.9		3	-1.5985	-9.47646	4.6			15	50.9665	-20.4912	20.1		9
	root 2	1	0	0	0		4	18.0937	12.1018	6.3	root 2	1	0	0	0		5	-25.3121	-2.31531	16.7			16	70.8837	-3.11954	42.3		3	3.15972	4.61616	4.5		3	-6.02293	3.2839	-1.8		4	0.599567	-9.56859	5.2			16	51.0957	-16.9913	21.8		10
		2	0.0941051	1.68877	1.5		5	20.1117	16.8462	8.4		2	-1.01708	-2.79647	6.1		6	-28.8119	-2.27866	20.4			17	75.5995	0.528136	47.6		4	4.5046	12.535	5.1		4	-7.86007	5.29522	-3.7		5	-0.0408265	-20.7186	7.5			17	51.3818	-13.5007	22.4		11
		3	4.28651	2.57711	2.6		6	20.6852	19.8537	10		3	-3.32209	-3.16383	6.8		7	-31.2391	-10.1467	26.1		root 2	1	0	0	0		5	5.0576	15.3581	8		5	-11.5188	10.0281	-4.8		6	-1.32472	-31.815	11.5			18	55.5658	-11.6663	26.7		12
		4	8.27562	3.49194	4.4		7	23.9884	22.2775	12		4	-8.63371	-3.86222	10.5		8	-36.4692	-10.6346	34			2	-2.84917	4.69529	-0.4		6	4.61397	20.461	10.3		6	-11.5367	10.429	-3		7	1.51304	-37.1244	14.7			19	58.855	-9.23162	28.1		13
		5	10.7534	4.84927	8.6		8	24.4491	25.7767	14		5	-11.9199	-7.23114	11.1		9	-41.9805	-10.7132	38.4			3	-4.46961	12.831	3.7		7	6.97045	21.1133	14.4		7	-12.9266	13.9618	-3.3		8	4.48306	-52.7507	15.7			20	61.1351	-6.20105	31.6		14
		6	16.9991	7.22891	12.3		9	25.0836	34.5567	16.2		6	-15.6381	-10.1043	11.1		10	-49.2889	-10.6752	44			4	-3.14663	15.6534	7.1		8	6.89512	22.0497	17.3		8	-16.9753	21.9854	-6.4		9	3.81925	-54.7288	18.7			21	66.9926	-2.10764	35.7	root 3	1
		7	22.3225	9.68493	15.9		10	24.9982	35.8581	20.8		7	-21.4895	-12.7469	13.5		11	-53.5826	-10.4426	50.1			5	-5.12619	21.364	10.9		9	9.02555	24.1259	22.8		9	-20.3732	25.5505	-4.3		10	4.8292	-66.6767	19.6			22	74.2699	4.31711	43.4		2
		8	27.7517	8.94195	23.2		11	32.0388	34.6346	24		8	-21.7635	-17.8436	16.3		12	-56.3785	-10.2912	55.9			6	-5.28074	22.9125	13.3		10	10.4489	30.0014	28		10	-21.0558	30.156	-4.3		11	4.18883	-69.57	23		root 2	1	0	0	0		3
	root 3	1	0	0	0		12	37.3776	29.8722	26		9	-25.8485	-17.4934	18.9		13	-61.1542	-9.70832	65.4			7	-5.24109	22.5254	18.9		11	16.0059	31.595	32.8		11	-28.695	30.6224	-4.3		12	2.36057	-74.7512	27.7			2	-2.81273	2.4305	3		4
		2	-5.90323	1.23516	3.2		13	41.6543	27.5851	33.8		10	-27.4732	-17.71	19.3		14	-63.4821	-11.8288	72.5			8	-7.97511	32.3428	24.1		12	18.8561	33.9026	40.2		12	-36.0701	27.0059	-2.8		13	3.05443	-82.622	26.1			3	-9.71681	2.75127	4.8		5
		3	-9.9226	3.23783	3.7		14	45.6809	27.5381	38.5		11	-29.8589	-18.5573	20.8		15	-66.6754	-11.6223	79.1			9	-8.30506	33.8558	30.7		13	23.4006	32.941	44.7	root 3	1	0	0	0		14	5.0813	-76.0847	31			4	-7.77786	5.9474	18		6
		4	-13.4223	3.18896	7.2	root 3	1	0	0	0		12	-32.352	-20.4146	26.6		16	-68.2924	-11.8299	85.9			10	-12.4768	38.2124	35.4		14	30.2471	36.3141	50		2	4.63671	5.57882	-0.1	root 4	1	0	0	0			5	-9.45056	10.6319	9.8		7
		5	-19.3953	9.32152	10.6		2	10.8968	-1.21317	4.7		13	-34.4644	-22.2671	32.6		17	-73.7214	-8.74752	95			11	-13.2016	41.5582	44.9		15	35.372	36.4267	51.4	root 4	1	0	0	0		2	1.19442	1.59801	2.5			6	-13.3462	10.4482	9.7		8
	root 4	1	0	0	0		3	11.7306	-5.68292	5.8		14	-40.2245	-16.5945	39.2		18	-79.3489	-10.8027	104.8			12	-17.2221	52.3035	50	root 3	1	0	0	0		2	-0.323482	3.36349	0.7		3	0.960621	7.985	2.8			7	-18.6377	12.0909	12.9		9
		2	-4.94366	-4.54787	3.8		4	12.2281	-8.95204	7		15	-44.7074	-16.2023	41.7	root 3	1	0	0	0			13	-19.0791	59.6204	55.2		2	1.26	4.583	6.5		3	-0.667318	11.3432	3.9		4	-0.69109	11.4998	3.2			8	-25.1382	15.0359	15.4		10
		3	-6.1359	-4.11353	6.4		5	10.5387	-12.9338	7.9		16	-48.3024	-18.1259	43.8		2	-4.52358	3.37745	1.3			14	-19.4368	52.9072	57.5		3	4.13166	6.02349	10.7		4	-2.35438	16.2829	7.3		5	-0.15564	15.9115	3.2			9	-26.7154	16.0189	17		11
		4	-8.16015	-5.30203	9.6		6	11.4042	-16.6446	10.4		17	-55.0687	-17.4505	49.2		3	-7.57131	5.83685	1.7			15	-22.816	62.0358	62.2		4	3.40475	10.1689	14.6		5	-4.57579	23.6182	9.7	root 5	1	0	0	0			10	-36.242	15.9836	19.7		12
		5	-11.935	-4.01231	10		7	8.95145	-17.2751	11.9		18	-61.2552	-22.2025	55		4	-11.7892	9.42294	1.3			16	-27.7303	67.8369	67.3		5	5.72055	9.7912	18.5		6	-9.98987	27.1609	13.9		2	0.377766	3.18477	2.6			11	-40.5345	18.0307	21.4		13
		6	-13.4783	-5.97881	12.1		8	5.50053	-20.1968	16.1		19	-65.5576	-25.4415	62.9		5	-13.9395	10.556	0.4		root 3	1	0	0	0		6	9.1776	15.122	23.8		7	-18.6452	40.4451	16.7		3	-1.08839	6.32984	2.4			12	-47.8312	15.3799	21.6	root 4	1
		7	-15.6513	-10.6649	13.5		9	0.837928	-23.6863	21.8	root 3	1	0	0	0		6	-21.4884	11.3935	1.1			2	-5.50935	6.96062	-0.1		7	4.21874	19.0326	22.3		8	-22.0325	40.6203	20.1		4	-1.1671	8.70252	3.8			13	-52.6704	18.8316	20.9		2
		8	-17.8871	-11.3429	16.2		10	-0.595561	-23.9219	24.6		2	1.7873	-2.42631	5.1		7	-24.8549	17.047	2.7			3	-7.53377	7.66393	0.9		8	0.938082	22.4817	22.3		9	-26.0355	40.267	23.1		5	-3.29195	20.0279	5.4			14	-52.1106	20.1801	22.5		3
		9	-20.1161	-20.1748	19		11	-2.97998	-27.9034	26.4		3	1.68567	-7.27787	6.7		8	-29.8018	20.856	5.5			4	-9.58337	12.9169	3		9	-3.86591	27.5118	19.6		10	-31.4454	47.6551	26.1		6	-5.30508	22.198	6.3			15	-53.5221	30.3523	21.4		4
		10	-24.1394	-23.2612	22.2		12	-6.45988	-30.5051	29.2		4	4.02745	-8.98659	9.1		9	-32.8932	27.7297	5.6			5	-13.0325	16.4639	3.4		10	-7.74706	33.8312	17.7		11	-35.9566	48.5175	30.2		7	-5.06773	23.7925	11.7			16	-57.7751	33.148	20.4		5
		11	-26.8838	-22.5886	22		13	-10.6651	-29.5325	33.2		5	2.00263	-11.7477	11.6		10	-41.2165	28.8367	10.5			6	-15.0674	22.275	5.7		11	-8.79054	40.8976	16.9		12	-41.4394	55.3985	34.4		8	-2.84591	30.4015	13.5			17	-59.5405	40.1627	21.7		6
		12	-32.6622	-26.4202	23.6		14	-16.7422	-37.0836	39.6		6	3.71205	-15.107	14.8		11	-43.5806	34.3043	9.7			7	-16.1406	22.9067	11.3		12	-8.05285	48.7677	18.3	root 5	1	0	0	0		9	-0.625113	38.4068	16.5			18	-62.5951	45.8468	25.4		7
		13	-35.7346	-30.4291	24.3		15	-25.483	-46.171	48.6		7	7.46943	-7.87435	18.5		12	-43.5528	30.3157	12.7			8	-21.2776	30.0117	13.7		13	-10.7855	54.621	19.4		2	-3.01778	-2.91009	6.4		10	0.0924134	43.4537	25.4			19	-61.2935	47.1678	30.9		8
		14	-41.2842	-36.4399	29.2		16	-34.4475	-50.9803	54.7		8	10.1526	-10.9007	23.8		13	-47.5673	35.0596	16.6			9	-23.0073	37.4397	17		14	-9.15649	60.0691	26.3		3	-6.54325	-4.50564	11		11	3.85621	47.1106	33.8		root 3	1	0	0	0		9
		15	-47.1261	-35.0274	30.9		17	-39.4005	-52.7014	57.8		9	12.6655	-16.1112	28.7		14	-51.2384	43.2663	21.1			10	-25.14	38.5069	19.9		15	-9.64697	68.8445	35.4		4	-14.1523	-10.7073	15.1		12	5.30575	49.9521	38.3			2	-3.2127	2.42631	0.9		10
		16	-54.3316	-40.5321	33		18	-42.1757	-52.572	60.8		10	15.3006	-21.0211	30.5		15	-54.4105	41.8605	25.1			11	-27.9758	43.3943	22.3	root 4	1	0	0	0		5	-19.1492	-8.14223	16.8		13	8.5876	55.4208	44.5			3	-3.20141	0.808784	3.9		11
		17	-57.8658	-40.7772	35	root 4	1	0	0	0		11	14.0716	-23.4918	40.1		16	-62.158	45.5953	30.2			12	-30.2613	47.9597	26.7		2	3.28992	2.30904	4.5		6	-21.1969	-6.52954	22.6		14	7.29306	66.0536	48.9			4	-14.0336	3.85524	8.4		12
		18	-60.886	-42.7662	37.7		2	14.3986	0.821001	7.3		12	15.2728	-20.1569	42.3	root 4	1	0	0	0			13	-33.0031	49.4492	32.1		3	4.69635	1.39277	15	root 6	1	0	0	0		15	7.84492	64.4378	52.8			5	-4.94017	8.03037	11.9		13
		19	-64.8034	-41.5142	41.3		3	16.1	0	9		13	19.9273	-23.1758	48.4		2	4.29847	-0.875106	3.4			14	-37.0545	55.5439	36.9		4	5.57398	3.72651	24.8		2	-2.11784	-2.92108	3.5	root 6	1	0	0	0			6	-7.80039	15.0839	15.6		14
	root 5	1	0	0	0		4	16.9638	-4.15018	11.5		14	24.9777	-24.991	59.3		3	5.7904	-2.20083	4.2			15	-39.9354	55.7664	39.7		5	7.34107	5.62723	30.1		3	-3.19283	-6.64814	7.4		2	1.5	0	4.7			7	-9.47086	14.5778	19		15
		2	-4.00036	-0.415039	8.3		5	21.5276	-5.92236	16.3		15	31.2095	-26.983	62.5		4	10.034	-5.8193	3.6			16	-41.7638	56.6324	44.2		6	0.242627	5.47854	32.8		4	-7.14267	-8.17346	11.7		3	1.4	0	5.6			8	-9.66578	17.3308	20.8		16
		3	-7.10036	0.409629	10.7		6	24.2462	-5.13299	20.2		16	32.4957	-30.8244	69.7		5	15.3847	-7.76959	5.6		root 4	1	0	0	0		7	3.55965	4.62314	40		5	-10.1092	-15.349	16.1		4	3.99859	-0.808784	8.2			9	-10.7563	18.428	23.2		17
		4	-9.60141	-0.810529	14.8		7	31.846	-8.82259	17.8		17	38.2281	-33.3971	72		6	18.5833	-7.86452	10.5			2	-2.51675	-2.74272	2.6		8	-2.29105	9.95012	44.3	root 7	1	0	0	0		5	6.79964	-0.40928	9.3			10	-11.112	22.337	26		18
		5	-9.90883	-2.02368	14.8		8	28.8767	-7.84641	27.2		18	37.9459	-32.4129	75.7	root 5	1	0	0	0			3	-2.96525	-8.60655	6.4		9	-3.35723	9.00756	52.4		2	-4.50324	-1.23935	0.7		6	14.4	0	14.6			11	-11.908	22.2576	28.2		19
		6	-11.2014	-0.804944	21.9		9	30.882	-14.5119	31.2		19	41.4966	-39.1089	82.8		2	-4.34462	4.6477	2.7			4	-2.20849	-11.7808	9.3		10	-2.32736	10.8542	56.7		3	-7.16026	5.3111	6.7		7	16.9996	0.427082	16.2			12	-16.0881	28.8071	33.7		20
		7	-16.4	0	27	root 5	1	0	0	0		20	43.9381	-42.3924	87		3	-14.2598	5.268	5			5	-0.563986	-18.6164	9.9		11	-3.45656	5.40105	58.9		4	-9.31272	2.42841	10.7		8	22.8983	24.5714	21.1			13	-16.2946	30.334	37.9		21
		8	-20.5216	3.08983	30.3		2	11.5827	2.83923	6.1		21	45.7638	-43.6609	89.6		4	-17.6129	7.18992	4.8			6	-1.39402	-18.9447	12.7		12	-3.59009	9.90022	68.4		5	-11.3224	3.20991	12.9		9	31.1858	2.71114	23.8			14	-19.5072	32.9597	40.6		22
		9	-23.5479	-4.57173	37.3		3	8.5	0	6		22	49.069	-48.1863	99.6		5	-20.6376	7.8838	5.8			7	-0.17811	-25.0414	13.4		13	-6.98759	9.7697	74.5		6	-9.3226	3.23783	16.9		10	31.4807	3.16665	27.3			15	-22.785	33.2163	44.1		23
		10	-25.7003	0.377165	42.5		4	8.56019	8.00943	4.8	root 4	1	0	0	0		6	-25.678	8.86511	6.7			8	-1.39824	-26.9014	16.4		14	-4.3895	9.86951	80.1		7	-14.3169	2.77204	15.6		11	37.3742	3.70137	28.1			16	-24.2428	40.9476	44.9		24
		11	-28.2013	-0.745603	49.2		5	6.79851	15.1171	5.5		2	-1.31706	-2.79281	6		7	-29.1751	8.72465	8.8			9	-0.812268	-30.9839	17.4		15	-2.57388	9.48706	85.9		8	-10.6172	2.81724	19.9		12	43.1798	3.30959	32.3			17	-25.1505	43.437	49.5		25
		12	-32.9051	-1.45839	57.1		6	8.53998	16.037	14.2		3	-3.63317	-10.2747	9.1		8	-34.9901	11.0795	11.9			10	-1.11443	-39.4233	22.7		16	-0.559757	15.4908	95.3		9	-9.01733	2.83679	25.6		13	45.1604	11.4362	35			18	-26.0796	48.594	55.8		26
	root 6	1	0	0	0		7	8.53998	16.037	23.5		4	-7.09811	-6.61261	10.4		9	-38.9041	11.2376	15.5		root 5	1	0	0	0		17	2.95472	18.4785	101.2		10	-9.00884	2.0263	29.1		14	50.867	13.6242	38			19	-27.5178	54.4057	60.1		27
		2	-3.63101	-7.90088	1.9		8	10.3634	15.7591	29.8		5	-11.175	-5.72752	17.5		10	-44.3412	17.3226	19.8			2	-5.10034	-0.387288	2.6		18	2.34883	11.5112	107.9		11	-4.10578	-1.65526	31.9		15	52.762	15.6803	41			20	-32.1522	54.3261	64.5		28
		3	-7.90036	0.408232	-5.4		9	11.674	17.0718	36.1		6	-13.6329	-3.77496	19.6		11	-50.7474	17.1174	24.8			3	-7.32637	-9.97532	7.2		19	0.591012	14.642	115.3		12	-1.97143	-5.84662	37.4		16	58.6071	15.0047	42.6			21	-35.426	61.3662	71		29
		4	-8.72876	3.66138	9.8		10	12.7009	16.7376	41.3		7	-15.8117	-2.24201	19.6		12	-53.0977	15.2132	27			4	-8.74085	-12.2026	10.4		20	3.06101	13.392	122.4		13	-2.32947	-3.75248	44.3		17	62.6909	20.3061	43.9		root 4	1	0	0	0	root 5	1
		5	-6.61755	2.87344	13.8		11	14.267	17.2622	45.1		8	-20.8	0	22		13	-60.3605	17.9136	30.7			5	-9.16666	-18.292	11.6		21	3.21236	14.3255	127.7		14	0.690789	2.11095	47.4		18	65.4704	15.8775	46.2			2	1.69856	-0.825888	4.8		2
		6	-7.9513	4.89843	15.3		12	15.8222	16.5462	50		9	-24.4379	3.94507	22.7		14	-63.8396	19.5101	36			6	-10.6667	-28.4808	18.1	root 5	1	0	0	0		15	3.88656	2.56663	51		19	71.7402	19.8888	52.3			3	1.67694	-3.30345	9.5		3
		7	-7.9431	4.49028	20.5		13	17.5883	17.0879	53.3		10	-36.9423	7.41269	24.6								7	-11.1844	-31.4841	21.1		2	-2.1	0	5.7		16	7.86206	4.34739	56.1		20	79.0334	15.0018	55.9			4	0.641702	-8.63692	15.1		4
		8	-9.22793	7.71521	22.4		14	16.93	14.9567	54.8	root 5	1	0	0	0								8	-13.0998	-37.7164	24.9		3	-10	0	10.5		17	9.64497	5.25445	57.9	root 7	1	0	0	0			5	-8.29058	-11.4795	16.2	root 6	1
		9	-8.55921	10.9994	29.7		15	19.4703	12.592	63.8		2	2.28267	2.83679	2.8								9	-13.5943	-41.4819	28.4		4	-3.40039	0.45012	19.7		18	7.83588	5.65141	60.4		2	-0.612452	-2.37814	3.5			6	-0.60116	-16.7947	23.4		2
		10	-10.8552	8.46836	37		16	23.7415	17.958	71.4		3	-2.78858	6.3438	4								10	-11.8487	-50.0673	34.9		5	-1.4004	-0.453611	22.8		19	12.0289	13.7144	67.6		3	1.4986	-0.800057	4.1			7	-8.01615	-9.90596	24.3		3
		11	-9.37781	11.3673	44		17	23.4404	20.5094	77		4	-5.49701	9.40527	5.8								11	-10.4417	-52.7912	36.7		6	0.751698	-5.03165	24.6		20	15.3479	13.4451	73.7		4	4.1774	-3.23783	6.3			8	3.47967	-14.1624	27.4		4
		12	-11.734	15.6843	51.8		18	24.102	17.1252	77.8		5	-7.12647	12.065	9.6								12	-8.87578	-54.789	39.2		7	-1.43322	-13.1643	29.2	root 8	1	0	0	0		5	5.46448	-4.0699	8.5			9	3.62668	-17.9349	36.4		5
		13	-11.9054	13.6583	57.7		19	25.4391	13.3358	81.2		6	-14.5744	14.3019	12.5								13	-9.34629	-61.5898	41.8		8	-4.38552	-12.1158	32.7		2	-3.54381	-4.56323	4.9		6	11.1636	-4.16938	10.2			10	2.46173	-23.2735	40		6
		14	-11.8948	11.6465	62		20	26.7335	18.1777	87.2		7	-22.5583	15.2262	16.5								14	-10.4404	-62.5067	45.8		9	-7.88819	-17.2759	37.9		3	-3.00327	1.24721	7.7		7	15.0467	-5.08482	11.9			11	2.53957	-32.1031	47		7
		15	-12.9354	12.3949	69		21	29.4772	16.1847	93.1		8	-30.6113	14.2852	23.4							root 6	1	0	0	0		10	-10.3418	-19.3102	42.1		4	-5.30036	0.411723	15.7		8	19.9638	-8.21585	16.5			12	2.66161	-35.5038	53.2		8
		16	-11.3954	11.6718	72.5		22	31.8803	14.5695	99.4		9	-37.2704	13.47	25.4								2	-5.31655	2.70851	-0.8		11	-11.8716	-18.3169	44		5	-8.50319	1.21841	21.5		9	20.1694	-3.89384	20.3			13	2.30916	-37.146	54.9		9
		17	-14.401	13.51	80.7		23	34.7945	12.5007	108.1		10	-45.4282	12.576	32.6								3	-8.28531	6.10925	0.8		12	-16.3241	-18.8499	46.3		6	-8.8	0	26.6		10	26.3613	-4.43466	24			14	-1.74774	-43.6333	59.7		10
		18	-18.9857	11.2873	84.4		24	36.9719	14.863	116.6		11	-50.937	12.5143	38.4								4	-11.4366	12.0519	3.6		13	-18.0208	-20.0012	48.8		7	-8.70885	-2.02892	36.2		11	31.1432	-5.42199	27			15	-4.39435	-45.2234	64.4		11
		19	-21.0628	8.47987	94.2		25	39.5852	16.382	120		12	-59.2665	9.5399	43.5							root 7	1	0	0	0		14	-19.004	-24.1844	50.4		8	-9.42259	3.23643	45.5		12	33.1428	-5.46388	30.1			16	-7.09228	-52.5936	67.3		12
		20	-22.1441	10.3587	99.2		26	41.9896	14.6922	124.3		13	-64.059	9.27195	48.9								2	-6.10135	-0.771085	3.4		15	-22.9419	-29.6891	54.3		9	-13.4031	1.19275	49.6		13	41.3738	-3.75722	38.2		root 5	1	0	0	0		13
		21	-26.1738	8.66044	105.1		27	44.7749	16.7086	132.1		14	-69.7198	8.39469	52								3	-9.94761	-4.5466	7.7		16	-28.6617	-31.0406	59.7							14	46.3983	-0.956788	42.9			2	3.58692	2.49752	4.8
		22	-26.3158	11.6702	109.6		28	48.1309	14.0941	139.3		15	-73.9999	7.89756	54.5								4	-12.6003	-0.374198	13.4		17	-35.0676	-31.3923	60.4							15	50.7996	-0.486074	46.1			3	7.17013	-3.80274	11.4
		23	-26.8569	10.5125	108.3		29	51.9968	12.8648	143.1		16	-74.699	7.86214	57.1								5	-17.3	0	20.7		18	-41.3615	-30.9103	65.7							16	54.5996	-0.492706	49.4			4	10.3651	-8.13628	14.4
		24	-27.3882	8.98652	117.7		30	55.8579	4.82908	151.3	root 6	1	0	0	0								6	-22.4199	2.85666	28.7		19	-44.6088	-37.4291	66.9							17	59.7	0	54.7			5	17.5304	-9.2562	16.4
		25	-27.6439	7.85275	124.5		31	58.9619	8.79187	160		2	3.25702	4.47684	4.2								7	-25.2028	1.05662	32.1		20	-52.9147	-36.744	70.4							18	61.4643	-4.54256	56.7			6	23.7729	-10.8416	19.4
		26	-27.8177	7.09852	130.4		32	59.246	9.29008	167.3		3	3.81157	9.38683	6.3								8	-28.4302	3.46605	35.7		21	-57.0825	-38.9566	73.4							19	64.7	0	58.2			7	27.9292	-11.935	22.4
		27	-22.8433	10.3257	125.8		33	60.3286	9.81723	172.2		4	8.32797	13.319	9.4								9	-31.719	2.72681	38.9		22	-58.7033	-43.433	75							20	67.3996	-0.515046	60.3			8	30.9447	-17.1914	23.8
		28	-34.2481	10.151	129.9	root 6	1	0	0	0		5	11.3809	17.2952	12.4								10	-31.819	6.81587	40.1		23	-63.824	-49.9691	77.9							21	72.4982	1.04789	62.4			9	33.8105	-19.2614	27.6
		29	-24.191	9.12052	140.7		2	10.0986	-0.805991	5.1		6	16.5419	22.8617	17								11	-37.2807	8.28332	43		24	-67.0022	-49.8872	80.7							22	79.1958	1.60692	68.8			10	36.3981	-20.8752	29.4
		30	-25.0409	10.2221	145.9		3	7.49947	6.77577	6.7		7	18.6419	28.7573	20.5								12	-41.4083	10.7012	44.5		25	-70.159	-50.5016	86.4						root 8	1	0	0	0			11	37.531	-20.4842	30.9
		31	-25.6966	11.3255	151.3		4	5.60115	15.0375	4.7		8	20.677	29.436	24.1								13	-43.4675	14.4443	50.1		26	-74.0949	-50.5118	91.3							2	0.857872	-4.38854	5.9			12	41.8847	-23.7288	33.4
		32	-24.2398	12.1635	160.9	root 7	1	0	0	0		9	25.6602	36.8268	29.8								14	-46.1299	19.3294	51.4												3	-0.558479	-5.15456	12.3			13	45.0575	-27.4501	33.5
		33	-23.4602	15.6508	167.1		2	12.3712	3.66295	-1.2		10	30.6988	44.077	36.1								15	-49.8816	20.4933	56.1												4	4.41286	-9.32262	13.1			14	46.1922	-31.0329	34.3
		34	-28.2313	16.4332	175.3		3	12.2598	10.5832	4		11	32.0222	52.3372	37.6								16	-54.2058	27.0588	61.3												5	7.27075	-7.79478	16.8			15	50.1063	-37.0159	36.5
		35	-33.1041	17.1579	182.5		4	8.86333	10.429	8.8		12	34.8712	53.3872	37.1								17	-59.0372	27.505	67.5												6	7.22671	-9.02497	19			16	51.0601	-39.6802	35.4
							5	6.82792	11.1329	14.4	root 7	1	0	0	0								18	-64.6191	30.3888	75												7	5.27805	-10.172	22			17	56.8364	-43.0799	36.8
							6	1.55703	15.5487	23.6		2	-1.23483	3.99137	7.4							root 8	1	0	0	0												8	2.33032	-8.83687	27			18	58.631	-49.6471	39
							7	0.521064	18.5848	28.7		3	-5.38102	9.01761	13								2	-6.8	0	2												9	3.31374	-9.27847	35.8			19	58.5062	-54.9095	43.7
							8	-1.39025	21.9	30.5		4	-2.96567	18.6574	19.4								3	-7.11206	-2.30275	3.5												10	1.08705	-7.18992	45.6		root 6	1	0	0	0
							9	-1.90573	23.0067	32.2		5	-6.07336	21.9464	24.3								4	-10.9118	2.26295	4.3												11	0.982138	-9.98448	54.5			2	-1.23559	-4.07863	3
							10	-4.53709	21.2048	36.9		6	-7.5249	23.3726	28.9								5	-15.1158	2.58878	6.7												12	0.784747	-16.7789	63.6			3	-1.32848	-7.74837	8.6
							11	-7.44107	28.0892	43.3		7	-11.1297	32.6954	30.7								6	-18.1458	4.37487	9.5												13	4.84357	-17.485	73.6			4	-1.47218	-8.96739	15.8
							12	-8.54578	33.6178	47.1		8	-20.0996	41.1612	36								7	-18.2273	7.2905	9.1												14	7.09106	-2.04899	79.8			5	-1.40499	-9.78634	20.2
							13	-9.77707	40.6366	53.3		9	-26.2263	40.698	40.8								8	-20.2031	11.1997	12.5												15	7.4898	-23.8897	87.3			6	-1.38827	-9.3788	24.8
							14	-11.3238	47.9764	59.2		10	-30.9623	39.3907	44.3								9	-21.5292	13.2872	14.5												16	8.4859	-21.9103	94.9			7	1.02597	-9.06336	29.3
							15	-12.5585	53.0801	62.3		11	-33.4537	39.6105	46.5								10	-22.1153	-2.50326	15.4												17	15.4693	-26.4166	99.6			8	0.918129	-11.5334	34.2
							16	-12.1594	55.515	67.5		12	-39.6274	37.33	50.8								11	-20.1587	17.7326	16																		9	-0.999927	-11.8489	40.2
							17	-14.19	56.1347	70.3		13	-52.9286	41.1825	53								12	-23.4288	24.9954	19.2																		10	-2.66268	-12.9841	41.6
							18	-13.8275	62.4887	74		14	-61.832	39.7296	58.1								13	-21.7664	28.4785	25.2																		11	-0.821237	-12.2675	45.1
												15	-69.5376	39.6857	61.6							root 9	1	0	0	0																		12	-2.90368	-9.72353	48.8
																							2	-6.8	0	2.7																		13	-3.1619	-12.9562	54.4
																							3	-6.87546	-5.76416	6.7																		14	-3.45333	-17.4026	62.4
																							4	-7.32637	-9.97532	12.2																		15	-0.391223	-19.2801	64.4
																							5	-5.09482	-9.30058	17.7																		16	-3.24859	-18.6382	70.8
																							6	-1.61472	-9.84053	19.9																		17	-4.31649	-20.579	74
																																												18	-2.75935	-21.1265	75
																																												19	-3.55605	-21.0539	82.1
																																												20	4.13443	-22.5954	83.7
																																												21	-0.369224	-21.344	87.9
																																												22	-3.44899	-19.8424	94.4
																																												23	-10.6753	-21.9854	99
																																												24	-12.4289	-21.4215	105.1
																																												25	-13.9848	-20.8826	110.6
																																												26	-16.9443	-16.7708	117.2
																																												27	-22.9982	-15.933	124.8
																																												28	-25.1351	-19.8286	129.6
																																												29	-32.0725	-15.2507	138.1
																																												30	-36.9182	-18.0178	142.2
																																												31	-42.917	-14.0984	150
																																												32	-46.7774	-17.1205	158
																																												33	-52.513	-17.2406	162
42 days after sowing
N70	sample 1		X	y(Y)	Z	sample 2		X	y(Y)	Z	sample 3		X	y(Y)	Z	sample 4		X	y(Y)	Z	N100	sample 1		X	y(Y)	Z	sample 2		X	y(Y)	Z	sample 3		X	y(Y)	Z	sample 4		X	y(Y)	Z	N130	sample 1		X	y(Y)	Z	sample 2
	root 1	1	0	0	0	root 1	1	0	0	0	root 1	1	0	0	0	root 1	1	0	0	0		root 1	1	0	0	0	root 1	1	0	0	0	root 1	1	0	0	0	root 1	1	0	0	0		root 1	1	0	0	0	root 1	1
		2	5.4938	-1.77743	-1		2	0.127731	-5.91503	3.2		2	3.89965	-0.399331	-0.5		2	6.13242	5.53145	-1			2	2.97415	-7.58922	1.8		2	-1.36213	-5.47672	4.3		2	-3.74917	4.69529	-6.2		2	0.196583	-1.30533	-0.6			2	5.69663	1.28595	1.9		2
		3	6.96841	-4.02264	-2.6		3	1.78606	-10.2135	4.6		3	7.59681	-1.21736	-6.4		3	11.4492	4.85236	-10.2			3	5.162	-10.4879	4.3		3	-3.67328	-13.3637	12.2		3	-5.3573	5.0502	-14		3	3.19039	-2.2017	1.6			3	10.7966	-1.31266	2.8		3
		4	9.7858	-2.71114	-5.2		4	1.30612	-17.0066	6.2		4	7.45717	-4.46149	-4		4	9.67759	3.20991	-3.8		root 2	1	0	0	0		4	-6.86212	-18.9751	18		4	-0.652723	8.33278	-11.7	root 2	1	0	0	0			4	12.4616	-4.40499	5.2		4
		5	12.0602	-4.55857	-4		5	6.05286	-21.6931	10.3		5	7.15992	-12.5679	1		5	6.2969	-1.18595	0.5			2	-1.55773	-5.08877	3.3		5	-8.10726	-21.7625	24.8		5	0.21608	9.16209	-8.2		2	5.79651	1.33465	0.7			5	18.0864	-7.65686	6.1		5
		6	15.9833	-7.86749	-3.5		6	11.0723	-23.9129	13.3		1	0	0	0	root 2	1	0	0	0			3	-1.71348	-9.78383	5.2		6	-10.6481	-26.8493	33		6	2.99729	9.67746	-3.8		3	9.68069	3.16176	2.2			6	21.471	-8.21391	7.2		6
		7	15.9045	-10.1804	-3.3		1	0	0	0		2	3.89965	-0.399331	-0.5		2	6.13242	5.53145	-1			4	-3.39005	-14.7725	6.5	root 2	1	0	0	0	root 2	1	0	0	0		4	11.7857	2.73209	3.4			7	26.5255	-12.0983	12.6		7
	root 2	1	0	0	0		2	-3.00327	-1.25087	0.6		3	7.59681	-1.21736	-6.4		3	11.4492	4.85236	-10.2			5	-4.49592	-16.2516	8.8		2	-3.31313	2.50695	-0.8		2	-3.74917	4.69529	-6.2		5	15.4674	4.15616	5			8	31.3522	-13.741	16.2		8
		2	3.46153	4.40848	-0.8		3	-8.03562	-4.08212	0.9		4	3.19861	-0.796218	-5.6		4	15.2837	7.40037	-5.6			6	-5.91038	-14.9906	9.2		3	-8.02895	3.68651	1		3	-5.3573	5.0502	-14		6	23.985	2.85984	6.3			9	35.4854	-16.8433	16.2		9
		3	5.04425	5.32356	-0.9		4	-13.0422	-4.39429	3.9		5	-2.74095	-4.26567	-2.7		5	19.7387	8.79815	-0.5			7	-8.62609	-27.4354	13.3		4	-12.6192	10.0455	3		4	-8.46186	8.42996	-14		7	30.9893	2.4443	10.9			10	40.7798	-20.1194	17.4		10
		4	6.04403	5.34451	-0.2		5	-19.5664	-5.43372	4.7		6	-6.44027	-4.19464	2.6		6	28.6621	4.3439	6.8			8	-10.8053	-28.6864	15.8		5	-16.8699	11.0449	3		5	-15.3714	8.53603	-7		8	33.9931	1.97639	12.2			11	44.1384	-28.8516	17.6		11
	root 3	1	0	0	0		6	-23.1333	-7.6395	4.7		7	-15.141	-7.69151	6.7	root 3	1	0	0	0			9	-14.3039	-35.7719	16		6	-21.0883	14.7194	3.4		6	-20.5394	7.60357	-3.6		9	38.993	2.0113	14			12	51.2138	-35.7443	20.3		12
		2	3.56151	4.41022	0.5		7	-26.8062	-6.7596	5.1		8	-18.5387	-7.56693	8		2	6.13242	5.53145	-1			10	-16.0717	-38.8708	17.2		7	-21.1684	15.8796	6.8		7	-21.9808	8.63057	-1		10	46.278	3.6089	17			13	55.7157	-36.8209	20.7		13
		3	6.06113	4.45385	0.7		8	-31.2159	-6.98911	6.7		9	-24.8565	-10.1338	13.3		3	11.4492	4.85236	-10.2		root 3	1	0	0	0		8	-27.794	20.6931	10.3		8	-25.2252	9.5579	0.7		11	54.3538	5.29681	22.2			14	61.0035	-39.6147	22.7		14
		4	13.8397	9.18206	2.3		9	-36.2379	-3.94891	8.1		10	-25.095	-12.5707	15.4		4	12.2785	10.1502	-6.4			2	0.988039	-7.1271	2.8		9	-34.1873	22.2836	15.2		9	-28.9213	6.94849	4		12	60.1638	9.17874	27.7		root 2	1	0	0	0		15
		5	20.1359	9.40192	5		10	-40.7518	-4.56469	10.2		11	-28.2108	-12.7193	17.5		5	15.8372	18.9911	-2.9			3	3.26395	-10.4017	5.7		10	-39.6944	22.0535	22.2		10	-32.6074	6.47852	6		13	64.2771	14.2304	31			2	-0.000365389	-0.418704	1.4	root 2	1
		6	27.9311	9.67414	6.5		11	-49.4073	-1.67986	8.2		12	-35.3343	-11.2623	22.9		6	18.6709	24.2636	1.3			4	7.02171	-11.3869	9		11	-45.6549	23.1475	27.3		11	-38.0416	3.97697	9.6	root 3	1	0	0	0			3	-0.10559	-7.11693	3		2
		7	35.0268	9.92193	10.1		12	-53.7003	0.328471	7.2		13	-43.7201	-16.1699	31		7	20.3459	28.2577	5.1			5	7.83806	-14.6993	10.4		12	-60.1181	21.1254	22.7	root 3	1	0	0	0		2	2.29043	-2.19385	0			4	-1.8198	-14.1446	3.4		3
		8	41.6228	10.1523	11.9		13	-58.328	3.20426	7.8		1	0	0	0		8	21.7981	32.7194	7.8			6	7.33072	-16.3021	11.9		13	-75.0188	18.5122	18		2	-3.44924	4.70157	-0.4		3	0.598679	-10.0289	0.5			5	-1.55323	-16.2489	3.2		4
		9	45.1381	9.76088	15.9		14	-65.3218	2.77391	11		2	3.89965	-0.399331	-0.5		9	25.0116	37.0848	12.8			7	10.0094	-22.7059	14.2	root 3	1	0	0	0		3	-3.60781	11.7547	1.3		4	-0.564223	-13.4602	1.4			6	-3.34025	-21.1124	3.5		5
		10	49.6179	10.4315	20.7		15	-72.2372	3.55393	18.2		3	7.59681	-1.21736	-6.4		10	30.9691	39.7813	15.7			8	12.5103	-29.2608	15.2		2	0.390743	2.12142	0.8		4	-6.04176	15.5138	1.2		5	-2.10314	-17.2717	5.2			7	-3.10434	-24.8882	5.4		6
		11	55.7356	14.9089	25.5		16	-74.692	5.54686	21.7		4	10.4986	0.821699	-4.6		11	32.3047	44.5234	19			9	15.8703	-31.3875	17.8		3	3.88351	10.3349	2.5		5	-6.31281	18.9967	1.2		6	-3.55429	-22.7786	8.9			8	-5.56251	-29.6037	8.9		7
	root 4	1	0	0	0		17	-80.9009	9.84713	26.3		5	18.0208	9.33208	-1.4	root 4	1	0	0	0			10	18.6903	-32.1878	18.2		4	10.3425	16.8071	7.5		6	-6.81366	20.1204	-0.2		7	-4.60205	-25.2664	14.7			9	-5.95741	-33.295	13.1		8
		2	0.0996204	-0.434936	2.2		18	-83.2881	15.8316	27.6		6	19.5854	10.247	1.5		2	6.13242	5.53145	-1			11	20.6728	-41.2454	20.3		5	15.6707	19.427	11.6		7	-12.8844	22.5991	3.2		8	-5.38077	-26.9069	19.3			10	-8.99037	-40.3002	16.7		9
		3	-1.00151	0.866031	3.5		19	-80.9431	13.2331	28.7		7	23.9629	10.8656	4.5		3	11.4492	4.85236	-10.2			12	20.3788	-42.9651	21		6	18.12	21.4433	12.8		8	-15.4905	23.4502	3.8		9	-6.27637	-30.2453	15.1			11	-9.84263	-42.2234	19.8		10
		4	-3.09595	6.87152	2.4		20	-78.5279	13.1446	30.1		8	27.444	16.7607	11.2		4	5.90044	6.7105	-6.6			13	23.0281	-51.9829	23		7	23.2316	27.0123	13.5		9	-21.4812	27.1756	6.3		10	-6.9248	-30.5938	19			12	-10.8106	-46.1925	21.6		11
		5	-3.14992	8.58877	2.6		21	-81.6879	14.8624	33.9		9	30.909	20.1326	15.5		5	1.69548	11.629	-5.4			14	29.3925	-58.4469	27.4		8	29.5508	35.8425	15.6		10	-28.926	33.6539	10.7		11	-9.22334	-37.5637	20.3			13	-10.1461	-48.4167	24.7		12
		6	-4.31389	12.4003	1.4		22	-80.6184	17.236	40.2		10	35.8803	24.1919	19		6	-3.12919	13.6569	-3			15	32.6852	-60.6272	29.3		9	32.7246	39.1987	18.5		11	-33.105	34.3476	13.3		12	-10.3796	-39.092	23.1		root 3	1	0	0	0		13
		7	-8.81136	23.1372	1.3		23	-78.3366	20.953	45.6		11	41.927	27.1033	23.2		7	-7.34614	15.2576	0.5			16	37.7142	-66.1902	32.8		10	36.7472	42.7614	20.5		12	-34.0898	34.174	15		13	-10.605	-41.624	25.5			2	1.19082	-2.10397	0.7		14
		8	-12.5268	27.791	-1.9		1	0	0	0		12	47.3141	32.9415	28.5		8	-11.1358	17.5556	4.6			17	35.6346	-73.9785	34.9		11	41.3931	49.0714	25.4		13	-36.2172	34.1439	15.9		14	-14.1573	-44.3929	27.1			3	2.59322	-7.19703	4.3		15
		9	-12.7316	30.2795	-1.9		2	-5.27066	-5.7831	1.2		13	53.8157	28.8025	28.5		9	-15.229	21.5433	7.2		root 4	1	0	0	0		12	47.7635	56.4604	30.2		14	-46.8145	38.8214	21.5		15	-14.635	-46.8507	32.4			4	1.26903	-12.6391	8.8		16
		10	-12.1701	32.8767	-1		3	-8.45121	-4.89006	0.1		1	0	0	0		10	-20.1768	21.7295	11			2	-0.00859777	1.97045	2.2	root 4	1	0	0	0		15	-55.5504	36.634	27.3		16	-11.8104	-42.6951	35.1			5	2.63705	-16.5345	11.4	root 3	1
		11	-15.0997	32.8866	1.2		4	-15.5055	-1.58056	1.4		2	-2.10136	-0.777717	3.4		11	-24.7192	28.1692	14.5			3	1.847	10.7356	3.5		2	-0.823579	3.37745	1		16	-61.8673	38.3317	32.5		17	-12.6177	-55.4664	35			6	0.481781	-21.0307	13.2		2
		12	-17.5913	33.3609	5.2		5	-19.2	0	3.7		3	-8.61614	-2.64254	5.7	root 5	1	0	0	0			4	4.93966	12.9003	7		3	0.709056	11.9047	2		17	-69.659	42.6967	43		18	-9.698	-56.5922	40.9			7	-1.61255	-25.045	15.6		3
		13	-17.452	33.7938	7.5		6	-24.4053	1.51842	6.3		4	-13.0003	-0.369835	8.6		2	1.68344	-2.71095	2.6			5	7.47186	17.1304	9.8		4	5.39826	19.9615	2.2	root 4	1	0	0	0		19	-9.14882	-63.8461	44.7			8	-2.24209	-30.4447	20.4		4
		14	-20.5982	44.0025	15.9		7	-31.7925	6.23584	9.4		5	-17.2028	-1.08751	10.9		3	4.20119	-6.66007	4.6			6	9.3898	23.8897	13		5	10.0607	27.0123	2.2		2	-2.43434	3.93552	0.9		20	-7.80495	-70.5596	47.3			9	0.378742	-34.1967	27.2		5
		15	-22.4373	49.0062	20.7		8	-40.9071	9.12703	12.4		6	-19.7378	-3.93932	12.5		4	3.94995	-12.5319	6.1			7	8.5888	29.1947	15.2		6	15.9273	27.6393	2.2		3	-8.32627	9.97078	-2.2		21	-7.40889	-73.4314	47.3			10	-3.97178	-28.9683	32.4		6
		16	-20.8868	54.3681	23.1		9	-46.9525	13.2902	16		7	-27.7973	-6.1942	15.7		5	6.38985	-16.6397	9.2			8	7.80555	34.9126	18.6		7	15.7641	37.7058	4.3		4	-14.0223	14.9558	-1.6		22	-6.21179	-77.9829	51.4			11	-2.74962	-34.1739	34		7
		17	-23.9723	61.588	32.3		10	-49.0233	15.5185	19.1		8	-35.6272	-6.94032	20		6	10.2144	-23.4046	12			9	11.2116	37.115	20		8	19.5758	40.6024	5.5	root 5	1	0	0	0	root 4	1	0	0	0			12	-2.36749	-43.5954	41.4		8
		18	-28.4099	69.5833	42.1		11	-51.8413	15.6257	19.5		9	-43.7894	-5.69163	23.6		7	10.9139	-27.9679	12.7			10	9.69236	45.7751	23.8		9	21.6549	47.565	7.8		2	1.4717	3.60326	0.4		2	1.08628	2.62004	1.7			13	-2.04678	-49.257	44.4		9
	root 5	1	0	0	0		12	-56.8872	18.1407	22.3		10	-47.156	-7.44968	26.3		8	12.711	-32.7335	15			11	9.36705	47.418	27.6		10	20.4048	53.0512	8		3	5.29858	-0.81402	-0.7		3	-1.47394	6.05185	1.5			14	-2.99265	-50.3562	48		10
		2	-0.337893	4.34216	3.3		13	-63.4582	22.8589	25.7		11	-51.428	-6.66412	27.5		9	16.5545	-34.1168	18.5			12	10.3248	50.1899	30.3		11	23.2583	55.5616	8.2		4	10.9996	-0.416959	-0.8		4	-4.59226	11.9584	5.1			15	-4.79735	-58.6177	58.3		11
		3	1.94698	8.76675	4.5		14	-67.6811	26.3481	27.9		12	-57.2127	-6.14881	29.9	root 6	1	0	0	0			13	9.77335	51.7942	32.6		12	23.585	61.9665	8.6		5	17.394	1.7125	-0.8		5	-5.02624	17.4954	7		root 4	1	0	0	0		12
		4	4.94515	8.87145	5.3		15	-70.4952	26.2286	29.3		13	-64.208	-5.89231	34		2	3.9	0	1.8			14	10.1482	51.0138	33		13	24.3254	66.5769	10.9	root 6	1	0	0	0		6	-8.2268	25.3168	9.9			2	-3.50144	0.82519	2.4		13
		5	6.11175	9.80425	6.2		16	-73.6967	26.6408	34.4		14	-68.705	-5.72741	36.9		3	7.64134	-5.17044	2.7			15	6.28522	58.7266	37.4		14	24.4463	72.0816	13.8		2	3.19859	-0.80669	0.4		7	-7.16363	28.421	12			3	-7.7	0	3.9		14
		6	9.76806	13.1137	6.9		17	-78.0267	28.3058	39.9		1	0	0	0		4	10.0733	-7.63895	6.8			16	4.01837	66.3337	42.8	root 5	1	0	0	0		3	4.49965	-0.405614	0.8		8	-7.54077	32.2309	15.7			4	-12.6003	-0.396713	4.7		15
		7	13.9085	16.0863	7.2		1	0	0	0		2	-1.42757	3.51059	0.4		5	12.0419	-10.9522	7.3		root 5	1	0	0	0		2	-2.12345	3.3593	4.8		4	9.49675	1.24302	3.2		9	-6.86409	35.3384	19			5	-19.3054	1.54007	5.8		16
		8	16.2268	22.7465	8.4		2	-1.0482	-10.937	2.7		3	-1.65004	8.1862	0.4		6	13.8345	-13.0846	9.6			2	0.291391	-1.97307	-0.2		3	0.409414	11.89	5.8		5	14	0	2.7		10	-7.24742	37.8731	19			6	-28.3164	7.01895	9.7		17
	root 6	1	0	0	0		3	-3.26521	-11.2537	5		4	-1.37352	16.0226	1.8		7	15.9234	-16.5114	12.8			3	0.162266	-7.89078	3.4		4	1.80295	17.0973	9.5		6	19.4695	3.88599	4.6	root 5	1	0	0	0			7	-2.1	0	3.9		18
		2	-1.90339	-1.29433	1.5		4	-7.90039	-16.7733	6.1		5	-0.537697	21.6036	4.4		8	16.7619	-17.4014	12.7			4	1.82792	-11.1329	6.3		5	6.04951	23.9519	11		7	26.2	0	4.4		2	-4.40775	7.2623	0.9			8	-7.60142	0.810878	7		19
		3	-5.57963	-9.35511	2.4		5	-10.1107	-15.3954	7.6		6	-1.63917	30.98	8		9	18.7946	-23.0126	13.6			5	3.59456	-15.2364	8.5		6	8.17575	27.6969	12.7		8	33.1678	-4.10118	5.5		3	-4.73442	8.10644	1.6			9	-12.3055	1.58893	11.8		20
		4	-11.0267	-12.4769	5.5		6	-17.2927	-20.0457	11		7	-3.27434	41.0759	12.1		10	22.4941	-24.2241	17.5			6	5.78494	-19.4467	13		7	10.1767	40.5043	16.7		9	35.9598	-4.60569	6		4	-13.2759	16.4904	10.6			10	-17.2	0	14.1		21
		5	-13.3158	-14.0082	7.5		7	-19.4915	-21.0238	15		8	-1.11387	38.6546	13.2		11	24.0656	-29.992	21.1			7	6.68512	-22.7954	16.4		8	13.2646	43.2932	18		10	40.1592	-4.67899	10		5	-16.8958	16.6446	15			11	-21.8003	-0.380656	18.6		22
		6	-13.3158	-14.0082	9.5		1	0	0	0		9	-2.79499	46.4002	14.9		12	26.0429	-31.1077	21			8	10.1277	-23.5487	18		9	17.898	46.4196	20.2		11	49.3137	-10.165	15.8		6	-20.9373	18.3575	18.5			12	-27.5081	-1.85352	23.2		23
		7	-16.959	-14.6051	11.1		2	4.81543	-6.46047	4.3		10	-3.90485	51.4272	16.7		13	26.1866	-31.5628	23.3			9	11.8661	-28.7608	20.7		10	22.2412	51.4993	22.5		12	53.1287	-9.81374	20		7	-26.9495	18.2641	20.2			13	-32.0203	2.90274	27.6		24
		8	-20.7038	-19.179	14.4		3	12.953	-4.89343	10.9		11	-1.63674	56.4943	23.3		14	29.5205	-35.9853	26.1			10	16.2749	-35.7465	25.7		11	26.7506	60.2293	23.5		13	63.2227	-12.7107	27		8	-29.8939	27.3036	23.6		root 5	1	0	0	0	root 4	1
		9	-24.24	-21.6516	18		4	19.6327	-5.93501	15.1		12	0.0723513	59.8605	25		15	31.9001	-37.6766	28.8			11	19.3695	-42.3481	31.9		12	31.1391	67.7683	27.3		14	68.8195	-15.0312	29.2		9	-37.047	25.6612	27.7			2	-3.10902	2.06644	4.4		2
		10	-26.6704	-27.3109	22		5	25.2508	-5.12956	19.3		13	1.44122	65.7582	28.3		16	34.1161	-45.7587	33.3			12	24.3315	-49.0738	36		13	32.1008	72.0926	30.9		15	74.2853	-15.8369	30.9	root 6	1	0	0	0			3	-5.83565	4.08561	6.7		3
		11	-31.287	-30.2241	24.7		6	32.2582	-4.78545	24.3		14	1.00851	72.9665	30		17	36.955	-54.66	39.3			13	28.3925	-51.716	37.9	root 6	1	0	0	0	root 7	1	0	0	0		2	-2.21354	-2.58548	2.2			4	-10.0504	4.81466	9.9		4
		12	-34.4589	-35.1488	29.8		7	34.9173	-6.76527	27.5		15	0.493608	74.5418	36.7		18	38.6966	-59.2952	47.4			14	33.5614	-60.8327	41		2	-4.80036	0.415214	4.7		2	-2.02202	-3.15406	1.6		3	0.0358582	-5.65368	4.4			5	-16.7102	7.01402	12.7		5
		13	-39.6786	-44.5139	35.8		8	36.8847	-2.91953	28.4		1	0	0	0	root 7	1	0	0	0			15	38.0407	-65.294	43.4		3	-10.0227	-3.249	10.2		3	-3.11097	-7.06428	3.7		4	3.45341	-13.2358	9.4			6	-19.7755	5.76416	14		6
		14	-39.9145	-45.6098	40.1		9	41.2961	-1.48282	32.7		2	-2.00136	0.778066	2.3		2	-3.70824	1.88929	0.8			16	40.6342	-68.9046	48.2		4	-14.4348	-3.98438	14.3		4	-7.48264	-11.1659	6.7		5	5.31492	-18.6831	10.9			7	-20.9433	10.3257	15.4		7
		15	-43.3686	-53.2058	45.5		10	45.7961	-1.50639	35.2		3	-4.04845	4.62618	3.6		3	-6.09428	6.35451	1.8			17	44.2055	-71.8429	51.8		5	-19.9573	-5.05474	20.3		5	-12.736	-16.556	11.2		6	5.78691	-22.7481	12.6			8	-26.155	12.3245	17.1	root 5	1
		16	-44.8319	-58.5729	50.9		11	53.296	-1.54566	40.4		4	-6.12035	7.25767	3.6		4	-9.55179	10.3024	3.2			18	46.4312	-73.9636	58.5		6	-22.1213	-7.31735	22.5		6	-17.8878	-25.0424	13.9	root 7	1	0	0	0		root 6	1	0	0	0		2
		17	-48.3742	-64.0598	54.4		12	61.4626	-4.7656	46.1		5	-6.541	12.2082	7.6		5	-17.894	14.1466	7.8			19	46.9409	-72.0612	66.9		7	-23.9613	-8.40309	23.5		7	-19.7014	-26.6709	12.4		2	-3	0	2.6			2	-1.00146	-0.833917	3.1		3
		18	-47.4209	-69.4437	57.5		13	70.046	-9.8033	54.2		6	-12.8522	12.2266	5.2		6	-19.4666	15.0932	9.7			20	47.1908	-71.1088	72		8	-27.9731	-8.62432	30.9		8	-21.033	-29.0733	17.2		3	-4.50335	-1.28072	3.9			3	-1.10515	-7.08727	7.7		4
		19	-47.6645	-70.1473	62.7		1	0	0	0		7	-18.33	14.8071	4.4		7	-22.1682	16.2812	10.5		root 6	1	0	0	0		9	-32.6412	-7.70251	39.2		9	-21.5152	-32.319	19		4	-6.92988	-3.80431	4.9			4	-1.28521	-11.6702	10.2		5
	root 7	1	0	0	0		2	1.79406	-1.70133	5.7		8	-28.7067	15.4408	3.3		8	-24.5885	16.426	12.5			2	-4.60539	1.54425	4		10	-37.0286	-9.69922	46		10	-22.7304	-38.7672	19.8		5	-3.41834	-3.00172	7.7			5	-1.83786	-19.9906	15.6		6
		2	-3.22397	-3.4333	5.2		3	1.7	0	7.9		9	-36.4787	17.1477	3		9	-31.6201	21.486	16.8			3	-12.0081	1.86573	8		11	-41.6621	-8.07452	51.8		11	-25.9417	-38.5256	23.4		6	0.635704	-5.6673	5.5			6	-2.68054	-28.2867	20		7
		3	-4.54508	-4.69569	9.7		4	2.58659	2.56035	10.1		10	-42.696	15.9408	3		10	-38.6137	27.7866	20.8			4	-19.9013	0.718725	13		12	-45.2244	-16.9296	57.2		12	-29.9058	-38.4862	27.8		7	7.69984	-7.17307	4.7			7	-4.3204	-29.343	24.6		8
		4	-6.16327	-8.90809	11.5		5	2.0658	8.09318	12		1	0	0	0		11	-42.8193	30.0017	25.3			5	-26.3109	2.08912	17.4	root 7	1	0	0	0		13	-35.9355	-41.5042	33.5		8	20.4189	-9.88281	7.1			8	-7.40156	-33.5035	31.9		9
		5	-7.55398	-13.0817	15.9		6	3.72702	11.5835	17.6		2	0.478029	3.14708	4.8		12	-47.6388	31.9823	29.1			6	-30.3012	0.682422	19.8		2	0.890724	2.12578	4.6		14	-38.678	-47.5293	34.9		9	26.6177	-6.73839	10.1			9	-8.52623	-39.9652	39.1		10
		6	-10.871	-14.9881	18.1		7	3.20793	19.7209	22		3	1.45035	4.74136	7.3		13	-52.3612	34.7577	31.3			7	-33.0012	0.672998	20.4		3	0.19667	1.27182	10.7		15	-41.0995	-49.7038	37.2		10	32.4382	-5.89739	12			10	-5.52626	-44.7092	47.8		11
		7	-14.0929	-19.3211	25.7		8	4.97329	24.6412	25.7		4	4.75767	4.40965	9.5		14	-59.4773	39.4773	36.2			8	-36.7072	1.65019	24.6		4	0.362975	4.24268	17.5		16	-44.5874	-52.564	42.7		11	38.6369	-6.02723	17			11	-5.24239	-49.878	55.9		12
		8	-16.3991	-21.587	29.1		9	7.01915	25.2843	29.7		5	6.84425	8.49768	10.5	root 8	1	0	0	0			9	-43.5136	2.22716	28.9		5	-1.31324	2.52789	22		17	-47.3571	-53.1367	45.2		12	42.7555	-5.09436	21.9			12	-3.02825	-55.5578	62.8		13
		9	-19.7721	-28.5643	33.2		10	8.51939	30.7476	32.9		6	7.63685	13.0008	12		2	-3.63299	3.78019	0.7		root 7	1	0	0	0		6	-2.80037	0.418704	27.7		18	-46.7991	-57.7967	51.9		13	49.5231	-6.77671	26.7			13	-2.66269	-59.1499	68.3		14
		10	-21.7652	-33.5699	37.1		11	8.44439	42.3426	36.3		7	4.96646	15.6707	14.5		3	-10.4279	7.3254	3.1			2	-3.00848	1.94427	4.6		7	-5.30145	-0.828681	34		19	-50.1225	-54.6915	56.7		14	55.7215	-6.91737	31.5			14	-3.61274	-56.2916	72.7		15
		11	-26.3923	-34.0791	41.2		12	7.28584	42.5941	38.4		8	1.93467	18.6492	15.5		4	-13.0619	5.06235	5.3			3	-3.94089	4.25991	6		8	-7.12907	-3.70064	38.6	root 8	1	0	0	0		15	64.7422	-6.02608	42.9			15	-1.08109	-55.5749	73		16
		12	-29.7344	-34.7441	46.2		13	8.27322	47.2707	42.6		1	0	0	0		5	-18.692	8.79803	8.2			4	-8.60692	9.48285	7.9		9	-10.6353	-4.0507	40.8		2	1.57169	-3.60483	0	root 8	1	0	0	0			16	2.98093	-63.7186	74.9		17
		13	-31.3055	-43.5196	48.3		14	6.56841	55.5393	46.1		2	-2.60135	-0.775972	6.8		6	-25.0858	12.2755	13			5	-15.2086	11.4052	9.7		10	-15.5055	1.58614	45.6		3	2.39123	-2.00972	2		2	-0.900378	-0.433191	4.5			17	7.41252	-67.6571	78.9	root 6	1
		14	-33.3137	-42.3356	51		15	8.41567	57.7899	51		3	-3.34084	-4.25415	6.8		7	-32.9111	10.799	17.3			6	-20.8201	11.4602	8		11	-17.9277	3.531	49.8		4	2.36492	-4.01929	7.2		3	-3.93025	-3.85143	7.3		root 7	1	0	0	0		2
		15	-37.7017	-47.6407	54.5		16	12.0078	66.6115	54.8		4	-0.181181	-9.02564	7.4		8	-38.6791	11.7384	21.1			7	-28.8354	9.63317	13.7		12	-19.3014	-0.779812	53.8		5	4.49965	-0.405614	10.5		4	-4.40642	-14.1089	10			2	0.496705	-1.25873	2.2		3
		16	-38.6552	-51.6902	57.7		1	0	0	0		5	-0.308218	-11.7704	10		9	-47.5649	12.6775	28.2		root 8	1	0	0	0		13	-24.6053	1.52261	57.2		6	0.541186	-5.18406	14.2		5	-1.54546	-16.4426	11.6			3	0.896699	-1.26082	4		4
		17	-41.2835	-59.9832	66.2		2	-3.50327	-1.24825	7.3		6	2.36082	-20.6824	15.6		10	-52.9606	16.9876	33.1			2	-3.50135	0.775972	6.3		14	-27.0003	0.376467	60.2		7	-3.50547	-1.56659	20.2		6	-0.601465	-18.6847	11.3			4	1.20596	-6.7347	7.2		5
		18	-44.3398	-69.7061	72.9		3	-6.1176	2.88077	11.9		7	4.67534	-29.0021	21.8		11	-60.1237	16.26	41.1			3	-4.90135	0.771085	10.6		15	-29.3003	0.372453	61.5		8	-6.20034	0.386939	23.8		7	2.10156	-22.4191	13.4			5	-0.660783	-8.7725	9		6
	root 8	1	0	0	0		4	-7.52329	10.2331	18.3		8	8.61927	-31.9882	27.3		12	-63.0303	12.9217	43.8			4	-8.30828	1.89802	13		16	-34.1156	2.54847	66.3		9	-9.72692	3.42734	29.4		8	0.966572	-22.7578	15.1			6	2.08054	-7.60454	8.4		7
		2	-1.00605	-1.73205	4.5		5	-7.5415	10.6422	19.1		9	11.4842	-36.5942	32.4		13	-67.4697	16.3222	47.1			5	-12.3117	2.23573	17		17	-38.0003	-0.357269	73		10	-10.8003	0.378911	37		9	8.7927	-23.924	18			7	2.16313	-4.22523	7.6		8
		3	-2.9135	-2.57815	6.3		6	-9.26806	16.2672	21.9		10	17.4113	-38.812	37	root 9	1	0	0	0			6	-13.1324	3.71213	19.6		18	-42.9473	-7.67372	79		11	-12.2082	-1.88231	34.3		10	15.6378	-26.8911	20.9			8	3.59666	-1.27496	12.3	root 7	1
		4	-2.94537	-4.72641	8.9		7	-11.2461	19.774	25.9		11	21.7854	-39.9543	42		2	-2.30133	-0.760613	0.6			7	-12.7013	0.743858	25.8		19	-48.1308	-7.13453	87.2		12	-13.4265	-3.36922	30.2		11	19.91	-26.3767	24.1			9	3.8	0	15.4		2
		5	-6.25588	-13.152	14		8	-14.9921	24.2495	28.2		12	27.0344	-44.8763	46.8		3	-4.15562	4.90273	1.8			8	-13.4116	2.22421	28.5		20	-53.8137	-10.8911	94		13	-13.464	-5.2407	42.3		12	24.4804	-25.861	24.4			10	4.69069	2.13451	17.4		3
		6	-9.2567	-16.3509	21.5		9	-16.2658	34.124	31.2		13	35.7313	-51.1338	53.2		4	-6.61301	11.5675	3.7			9	-17.0204	2.9153	34.4		21	-57.6074	-10.6724	97		14	-9.86062	-10.6639	48.3		13	25.0958	-18.2121	24.7			11	7.5363	5.61512	25		4
		7	-7.41543	-19.8701	26.5		10	-17.6678	42.3691	36.7		14	42.5266	-55.8683	60.5		5	-9.52275	16.2107	3.5			10	-20.9378	3.93356	42		22	-60.6901	-13.366	99.6		15	-5.62227	-7.37371	54.6		14	31.3085	-21.084	28			12	9.08074	12.6128	32.6		5
		8	-9.51968	-25.1809	34.9		1	0	0	0		15	47.3617	-61.8563	63.7		6	-8.17177	24.1576	3.5			11	-24.5353	7.38004	51.4		23	-68.3206	-15.8698	108.9		16	0.543247	-12.772	64.7		15	33.5632	-24.2328	27.3			13	9.18132	10.4396	39.4		6
		9	-10.6904	-29.273	37.2		2	2.93546	-8.97771	7.5		16	49.0888	-68.8212	71		7	-5.20874	27.1597	4.5			12	-27.6095	11.0806	58.4		24	-73.9915	-19.2219	116.2		17	0.0949942	-17.9436	71.3		16	35.4589	-21.8956	28.1			14	-3.14696	12.8221	46.4		7
		10	-11.6177	-32.531	42.3		3	4.81221	-15.5218	8.9		1	0	0	0		8	-1.3438	29.9796	4.6			13	-28.8076	11.0136	63.6	root 8	1	0	0	0		18	4.16549	-21.9366	76.5		17	37.2064	-25.0486	29.4			15	-7.83914	10.5378	47.2		8
		11	-14.524	-37.1532	48.5		4	5.16967	-19.011	12.9		2	-8.80296	-1.13149	6.7		9	-2.39348	36.8392	4.8			14	-29.9059	10.9522	68.9		2	-0.31809	2.9614	2		19	8.40968	-25.6714	81.4		18	39.5076	-22.7139	29.5			16	-11.9761	14.7392	50.4		9
		12	-15.0337	-42.537	53.5		5	5.43802	-22.9449	15.5		3	-12.0003	-0.37158	8.6		10	3.24615	42.2206	5.2			15	-28.5121	12.758	75.3		3	-1.53674	4.20952	3.3		20	9.46034	-30.4066	89		19	48.8589	-22.4036	35.5			17	-14.0527	12.6268	54.3		10
		13	-12.9205	-45.9086	54.9		6	4.9999	-27.258	18.2		4	-15.0259	-3.29697	14.3		11	10.7007	47.8172	7.4			16	-34.5994	12.3644	80		4	0.351849	8.48756	7.8		21	15.2133	-31.1435	95.3		20	53.7604	-21.1781	36			18	-17.1265	12.065	58.2		11
		14	-13.6599	-50.0443	57.1		7	10.8908	-31.9349	23.9		5	-15.0003	-0.366344	14		12	15.2924	45.7751	13.4			17	-38.812	12.4197	86.5		5	-1.25119	14.7676	10		22	14.5176	-34.0696	97		21	56.8364	-23.0035	36.5			19	-17.2905	14.7857	60.9		12
		15	-14.7614	-54.5323	60.3		8	15.42	-41.216	23.3		6	-15.2013	0.73199	14		13	19.6745	45.7585	16.5			18	-40.499	13.6077	94		6	-0.0447267	4.65922	15.5		23	14.5338	-35.3673	104.4		22	63.8167	-23.5283	38.3			20	-23.3299	20.0906	62.1		13
		16	-16.8073	-62.6774	67.3		9	25.9326	-43.8593	22.5		7	-19.2013	0.718027	16.6		14	23.6037	46.508	16.8			19	-43.0402	14.0626	100.3		7	-0.701944	13.9535	25.2		24	18.5981	-33.766	112.8	root 9	1	0	0	0			21	-24.6855	22.62	65	root 8	1
		17	-17.3631	-64.7021	73.9		10	34.9973	-40.8886	23.7		8	-21.5	0	17.7	root 10	1	0	0	0			20	-46.1323	15.0871	110.3		8	-0.832924	16.0648	31.8		25	20.7993	-46.9922	120.5		2	3.56883	3.96924	3			22	-27.2176	17.4857	67.4		2
	root 9	1	0	0	0		11	42.6274	-47.1032	25.4		9	-28.5431	-4.11309	20.6		2	-4.05943	-8.30328	4			21	-47.8841	17.7584	116.5		9	0.471222	14.447	36.9	root 9	1	0	0	0		3	3.40152	7.05301	5			23	-32.3659	12.3298	65.4		3
		2	-4.7	0	4.5		12	51.4454	-50.1424	30		10	-31.3295	-3.37879	24		3	-8.13118	-11.8565	6.8			22	-50.9962	19.6074	121.2		10	2.27586	18.8499	44.8		2	-1.5169	-2.76593	2.3		4	-2.295	12.0708	8.9			24	-34.1659	8.26314	69.7		4
		3	-5.80037	-0.424638	8.8		1	0	0	0		11	-35.5565	-4.62745	31.9		4	-11.0108	-14.6279	12.4			23	-53.8127	19.5955	131		11	3.79638	26.3429	47		3	-1.86749	-5.52412	7.4		5	-6.93234	12.6915	11.7			25	-34.0028	1.07808	74.8		5
		4	-7.9	0	11.5		2	-0.405885	-1.68597	6.3		12	-38.423	-2.92941	34.7		5	-13.63	-14.8071	14.2			24	-54.0273	21.3954	138.7		12	3.507	28.9227	55		4	-1.13822	-7.9187	7.4		6	-10.5454	8.33051	15.9			26	-37.4	0	82.3	root 9	1
		5	-8.90329	1.25768	14.3		3	1.69666	-1.27548	7.5		13	-43.5011	0.633204	43		6	-15.4279	-21.5224	19.3			25	-54.1031	21.9949	144		13	2.26039	30.0774	60.3		5	0.686301	-11.9797	12.5		7	-11.9432	14.5051	21.5			27	-38.715	-2.45806	88.7		2
		6	-11.4004	0.414865	20.3		4	5.28155	-3.02004	11.4		14	-45.0003	-0.313985	45.5		7	-16.9976	-27.8353	22.5			26	-55.2343	23.668	151		14	-1.17362	33.9443	67.5		6	1.73924	-16.0579	19		8	-13.2956	19.3867	25.5			28	-40.4216	-6.96594	93.6		3
		7	-14.7	0	24.3		5	7.25408	-4.784	18		15	-46.5329	-3.42482	50.5		8	-21.5044	-32.8938	26.2			27	-55.9419	25.0825	157.3		15	-4.38429	35.1914	72.3		7	2.67911	-16.9327	22		9	-14.286	22.61	26.7			29	-40.5556	-10.0984	99.6		4
		8	-16.9032	1.21579	28.2		6	7.21461	-6.5233	27.5		16	-50.5003	0.304385	55		9	-23.324	-41.4883	27.4			28	-57.9988	25.977	163.6	root 9	1	0	0	0		8	2.07529	-23.7656	23.9		10	-14.7164	26.7046	31			30	-43.7493	-17.161	109.6		5
		9	-18.9	0	35.5		7	6.78695	-14.3392	36.1		17	-54.3166	-2.38195	56.3		10	-19.0167	-48.2998	32.8			29	-59.717	26.6022	168.3		2	4.36952	-3.88128	4.8		9	1.10579	-31.7772	26.9		11	-13.5568	32.6843	38.4			31	-46.183	-24.8157	115.3		6
		10	-21.2056	-1.59103	38.8		8	13.295	-12.4811	43.5		18	-63.089	5.36782	62.8		11	-17.482	-58.895	37.8		root 9	1	0	0	0		3	24.5084	-6.9971	12		10	-1.62375	-31.8011	33		12	-14.1289	37.2158	43.4			32	-43.7263	-34.5907	123.6		7
	root 10	1	0	0	0		9	13.2762	-14.7134	48.2		19	-64.7873	13.7265	70.5		12	-14.6097	-60.1188	47.1			2	1.01154	-6.33542	1.6		4	29.6187	-6.65533	15.6		11	-5.50073	-39.6153	39.8		13	-14.1289	37.2158	44.4			33	-44.3266	-37.3076	126.4		8
		2	-1.2	0	4.3		10	19.1397	-15.5086	57.1		20	-66.6487	10.511	77.4	root 11	1	0	0	0			3	4.44526	-8.44271	8.6		5	31.8398	-5.75079	16.3		12	-6.99	-48.1662	46.2		14	-13.8531	42.7516	48.5			34	-40.3737	-39.5073	130.9		9
		3	-3.20037	-0.429176	8.1		11	24.3439	-17.2172	63.3		1	0	0	0		2	1.82389	-5.8139	0			4	4.16623	-15.6775	16		6	40.1913	-10.8676	13		13	-8.51614	-54.6985	49.4		15	-10.5839	43.7759	52.3			35	-33.4232	-39.3876	134.4		10
		4	-6.03703	4.24268	9		12	28.3067	-19.3687	68.5		2	0.998624	0.788538	3		3	1.64289	-5.03432	0.8			5	3.79195	-19.2794	22.7		7	45.7302	-14.6112	12.5		14	-9.91803	-60.0422	53.1		16	-12.3378	53.3567	56.8			36	-27.9461	-46.989	138.6		11
		5	-2.70038	0.430049	10.3		13	32.9947	-19.7047	71.4		3	-0.58749	6.26562	6.6		4	1.65911	-4.25991	5.2			6	3.42052	-23.2834	26.6							15	-9.72689	-65.8703	54.4		17	-12.6263	53.7255	61.5			37	-27.5848	-49.0168	144.7		12
		6	-2.44546	4.73601	12.7		14	38.5153	-19.6085	80.4		4	-1.82271	7.40024	9.9		5	7.17783	3.175	10.1			7	1.14173	-29.8774	36.4												18	-18.0197	60.6228	64.5			38	-26.8538	-51.1479	148.9		13
		7	-2.33574	8.18601	13.8		15	42.4972	-21.3839	89.6		5	-5.40134	0.766198	19.5		6	8.24647	8.37675	12.8			8	-0.694951	-30.0354	40												19	-18.5659	58.3341	66.4			39	-21.1034	-53.7416	156.8		14
		8	-1.73607	8.20591	18.8		16	48.2555	-20.7986	98.6		6	-6.003	1.14615	22.6		7	10.5833	12.0948	19.3			9	-4.81734	-30.6639	46.3												20	-18.7547	53.603	69		root 8	1	0	0	0		15
		9	-1.65083	8.64112	24.5		17	54.8462	-19.7099	103.5		7	-6.72692	-3.42734	26		8	17.2306	14.9379	24.4			10	-5.5699	-35.6695	52												21	-28.6689	62.7915	71.3			2	-3.26092	5.37009	5.3		16
		10	-3.48118	9.43572	33.9		18	60.6238	-21.6852	111.5		8	-11.6173	-7.07532	29		9	22.9761	17.4311	28.8			11	-12.6563	-36.8163	58.8												22	-30.6188	63.0614	74.7			3	-4.9894	9.43498	9.4		17
		11	-3.51491	12.4408	39.4		19	63.562	-19.7533	118.9		9	-11.9869	-8.9237	30.2		10	26.3674	17.6742	31.8			12	-16.741	-40.2584	66.6												23	-36.7911	62.0835	78.7			4	-6.97841	11.3918	12.4		18
		12	-3.61478	12.4357	44.4		20	67.0447	-24.3145	127.3		10	-13.1104	-11.4701	32.4		11	32.0489	20.7386	33.2			13	-22.6166	-43.5587	74.4											root 10	1	0	0	0			5	-7.28587	15.0425	17.6		19
		13	-4.38051	9.40117	49.5		1	0	0	0		11	-17.3242	-11.6053	33.5		12	31.3146	26.4352	34.1			14	-26.1682	-43.8919	79.5												2	-1.20944	-2.16331	1.1								20
		14	-8.33244	7.98708	52.4		2	0.89963	0.423766	7.7		12	-18.0587	-17.7326	33.4		13	37.1347	27.5011	36			15	-28.7223	-44.775	86												3	-3.04998	-8.59226	6.5								21
		15	-8.37756	9.24762	59.5		3	4.9985	0.861842	12.3		13	-21.6726	-18.8528	39.5	root 12	1	0	0	0			16	-36.7185	-42.9583	94.9												4	-6.53289	-12.7124	10.5								22
		16	-16.0879	9.35873	65.2		4	6.46936	3.9017	16.7		14	-24.5196	-23.8939	43.7		2	0.217362	-11.1659	0.5			17	-42.8235	-50.0567	99.7												5	-5.32547	-17.474	18.9							root 10	1
		17	-19.9012	9.60627	72.1		5	6.36937	3.90013	20.2		15	-26.7407	-38.1595	51		3	0.397264	-11.561	3.8			18	-44.3771	-40.5528	104.7												6	-3.92473	-18.8652	25.7								2
							6	3.98165	3.00416	23.1		16	-27.5833	-42.301	54.2		4	-0.484117	-14.5935	6			19	-47.2799	-34.3776	112.5												7	-2.59886	-23.3012	30.7								3
							7	-0.303312	-1.26501	31.5		17	-27.5833	-42.301	54		5	-1.30853	-9.55701	7.4			20	-52.1788	-36.9043	119.9												8	-3.78711	-27.9499	33.4								4
							8	-3.14553	-8.33749	38.3		18	-33.0864	-47.4691	55.4		6	1.42132	-8.90123	11.1			21	-55.3213	-28.8343	127												9	-0.808553	-27.4116	40.6								5
							9	-4.70445	-7.0398	42.1		19	-36.6781	-46.5802	57.7		7	3.49864	-0.780859	14.8		root 10	1	0	0	0											root 11	1	0	0	0								6
							10	-7.12914	-7.78815	47.6		20	-35.1461	-54.7696	65.8		8	5.19451	1.57358	17.8			2	-0.708571	1.96434	8.4												2	0.786298	2.6169	6.5								7
							11	-9.65608	-8.516	52.3							9	9.2208	14.836	28.2			3	-2.52755	3.50744	13												3	-3.10832	7.30086	10.3								8
							12	-12.0018	-9.63559	56.6							10	12.4319	16.2672	34.5			4	-7.46519	5.33599	17												4	-2.8844	6.44738	13								9
							13	-15.082	-16.2585	63.7							11	13.5689	24.9827	40.6			5	-11.7137	11.5945	20												5	-3.10832	7.30086	15.5								10
							14	-16.267	-17.3615	67.9							12	15.3028	24.7523	45			6	-19.8631	12.2349	26.6												6	-0.47631	11.7248	18.6								11
							15	-18.5876	-19.9301	72.1							13	14.3385	27.967	49.4			7	-22.0029	12.8218	31.8												7	-0.541109	13.0264	26.4								12
							16	-20.0479	-24.4927	78.7							14	13.9793	30.8303	55.2			8	-25.3417	13.3144	39												8	-0.863876	15.1828	35.7								13
							17	-20.9425	-24.3939	85							15	16.1842	36.5942	61.8			9	-45.363	12.9339	48.6												9	1.25531	20.583	42.5								14
							18	-17.7624	-20.7926	92.6							16	15.5517	39.8744	66.7			10	-36.6852	13.5559	52.5												10	1.24839	16.6281	49.6								15
							19	-18.8732	-28.9661	96.5							17	14.7427	44.3929	71.6			11	-25.5139	14.3567	55.2												11	-0.475032	20.8776	57.1								16
							20	-20.9059	-28.31	103							18	14.4271	46.032	76.4																		12	-0.848281	21.7192	65.4								17
							21	-19.8504	-32.3935	111.5							19	13.6751	49.7117	84.8																		13	2.42198	29.1021	69.7								18
							22	-24.4715	-34.8264	118.7							20	15.8617	51.9015	86.1																		14	4.25167	30.6589	77.9								19
							23	-28.5748	-40.3082	127.9							21	11.9534	60.4714	89																		15	-2.14699	33.3894	86.5								20
							24	-29.6045	-43.9643	135.4							22	11.429	62.0648	95.9																		16	-6.56723	35.3817	82.5								21
							25	-30.4673	-46.0998	141							23	6.75389	65.078	100.4																		17	-14.5055	32.9701	81.3								22
							26	-31.3913	-50.1502	147.2							24	1.61093	66.9687	107.8																		18	-20.3251	35.4162	81.1								23
							27	-32.8737	-56.0084	154.5							25	-6.82399	75.9798	114.1																		19	-33.5864	34.134	76
							28	-34.4337	-52.8825	160							26	-6.86277	76.3858	119.5																		20	-36.1459	30.3079	74.9
							29	-36.3011	-59.732	167.3							27	-6.99642	76.758	124.4																		21	-40.7965	32.992	74.6
																	28	-7.35962	77.4676	132																		22	-45.2411	32.2881	73.7
																																						23	-53.7922	33.7355	70.2
																																						24	-66.9232	40.3876	66.7
56 days after sowing
N70	sample 1		X	y(Y)	Z	sample 2		X	y(Y)	Z	sample 3		X	y(Y)	Z	sample 4		X	y(Y)	Z	N100	sample 1		X	y(Y)	Z	sample 2		X	y(Y)	Z	sample 3		X	y(Y)	Z	sample 4		X	y(Y)	Z	N130	sample 1		X	y(Y)	Z	sample 2
	root 1	1	0	0	0	root 1	1	0	0	0	root 1	1	0	0	0	root 1	1	0	0	0		root 1	1	0	0	0	root 1	1	0	0	0	root 1	1	0	0	0	root 1	1	0	0	0		root 1	1	0	0	0	root 1	1
		2	4.7967	1.26134	1.1		2	-0.271016	-5.81242	2.9		2	3.58113	7.56685	0.4		2	5.63841	-5.42908	-0.2			2	-3.21733	-2.83679	0.5		2	5.09671	1.2582	1.9		2	0.072378	-3.51687	3.3		2	3.59662	1.29171	1			2	3.09855	-0.83252	3.2		2
		3	11.9966	1.29904	7		3	-3.02931	-7.7981	5.3		3	6.17627	3.39839	-4.7		3	13.065	-10.7696	-0.6			3	-7.31251	-2.38861	1.4		3	9.17618	3.41236	3.1		3	3.57492	-7.5428	10.3		3	7.14511	5.24189	-3.4			3	4.66794	-7.96387	5.5		3
		4	18.386	2.66507	13.3		4	-3.96021	-11.0418	10.6		4	2.38686	2.50904	-3		4	16.6888	-17.5019	-2.4			4	-13.1339	-3.87967	1.5		4	12.9985	0.86638	3.9		4	6.01997	-14.8618	15.9		4	8.16178	8.33521	-10.5			4	3.89316	-12.1221	7.7		4
		5	22.5901	2.25755	17.8		5	-3.78008	-11.4602	16.3		5	-4.50035	0.406138	0.2		5	21.0274	-22.277	-2.8		root 2	1	0	0	0		5	16.9965	1.32051	4.7		5	8.24498	-17.4475	18.6		5	7.92103	11.8379	-6.4			5	5.14748	-13.0276	10		5
		6	27.9984	0.921881	22.2	root 2	1	0	0	0		6	-12.8014	0.783302	2.4		6	25.774	-28.177	-1.5			2	3.68216	-2.92108	2.9		6	20.8684	-4.02264	6.6		6	8.42593	-22.3608	24.4		6	6.25867	20.501	-1.3			6	10.1301	-16.7386	13.2		6
	root 2	1	0	0	0		2	-3.51751	2.86611	2.8		7	-18.1053	-1.52959	3.5		7	32.6691	-31.2794	0			3	9.09069	-2.13364	4.7		7	27.9423	-5.51204	8.2		7	9.64685	-28.6637	29.3		7	3.95734	23.7889	2.7			7	12.663	-20.3945	15.2	root 2	1
		2	4.29854	-0.839153	2		3	-4.81517	7.33127	5.8		8	-22.0118	-2.25353	5.4		8	35.9576	-34.053	0.2			4	15.1905	2.18687	4.5		8	33.2591	-4.68597	10.6		8	13.0562	-31.1827	36.7		8	4.10017	29.0393	3.4			8	16.4486	-25.1378	18.2		2
		3	9.39065	-2.14236	5.8		4	-8.41881	10.0281	11.6		9	-29.0457	-4.36021	8.1		9	40.6051	-37.074	0.5			5	21.4437	5.38011	4.2		9	40.7176	-6.74328	14.3		9	13.014	-38.3555	41.9		9	3.43781	34.2099	7.7			9	18.0094	-29.3205	19.5		3
		4	13.9966	-1.30951	12	root 3	1	0	0	0	root 2	1	0	0	0		10	49.3196	-39.7618	1.3			6	28.0394	9.19951	5.5	root 2	1	0	0	0	root 2	1	0	0	0		10	4.18249	36.0746	13.6			10	21.0872	-26.9579	21		4
		5	19.074	-8.01917	22.7		2	3.66701	8.02024	1.9		2	3.58113	7.56685	0.4		11	58.0464	-36.3265	6.3			7	32.2026	12.6198	7.2		2	3.09673	-1.24773	0.9		2	-3.30885	6.92921	1.4		11	3.69237	38.6467	15.3			11	25.1707	-33.3799	22.2		5
	root 3	1	0	0	0		3	5.60351	9.78814	3.1		3	6.17627	3.39839	-4.7		12	64.1329	-33.3961	10.4			8	38.8237	14.3715	9.2		3	7.97	-3.82002	2.6		3	-4.40109	11.4982	3.4		12	1.37406	46.1939	17		root 2	1	0	0	0		6
		2	4.2	0	2.5		4	7.33909	18.0239	4.8		4	7.0907	-2.13189	-0.8		13	65.5534	-36.7314	16.9			9	41.889	18.4175	11.3		4	15.4538	-4.8128	5.3		4	-2.86148	14.2875	7.6		13	1.69585	50.2494	22.7			2	-5.1	0	3.2		7
		3	9.79663	1.28752	6.4		5	11.4035	24.464	5.6		5	10.8543	-4.76289	1.7		14	68.989	-39.8366	22.4			10	46.8109	19.7341	13.7		5	25.9328	-5.92593	9.4		5	-3.91058	17.6919	10.3		14	0.395079	56.2153	20.8			3	-9.64161	-4.33478	5.2		8
		4	18.0346	5.76712	11.7		6	14.6998	34.1799	8		6	12.1145	-6.52853	3.2	root 2	1	0	0	0			11	52.0885	21.6164	16.6		6	33.1524	-8.90217	14.9		6	-5.82436	24.0647	13		15	-3.01135	62.5384	24.5			4	-14.1974	-6.56514	7.2		9
		5	22.0115	6.75889	13.3		7	22.4988	31.5359	11.3		7	14.599	-12.315	6		2	-0.551123	4.88168	-4			12	54.6361	24.8649	18.7	root 3	1	0	0	0		7	-6.28084	27.0934	16.3		16	-4.14552	64.4749	29			5	-21.5204	-9.71222	8.4		10
		6	25.5507	11.4239	16		8	25.3581	44.5606	13.5		8	17.8018	-14.2568	7.3		3	-0.835457	4.06292	-11.6			13	58.7763	25.7371	22		2	-4.4225	3.22247	5.4		8	-7.52545	30.3954	17.8		17	-6.19555	68.8271	33.2			6	-28.3655	-10.4879	9		11
		7	32.8533	15.5077	19.7		9	32.8619	49.2421	17.3		9	23.9281	-20.0927	12		4	-0.978051	11.3771	-7			14	63.4649	27.1988	24.5		3	-7.56791	8.74474	5.9		9	-10.065	36.9184	21.5		18	-8.53198	75.7634	38.9			7	-34.7149	-14.3853	10.4		12
		8	42.4	22.4076	21.7	root 4	1	0	0	0		10	25.031	-24.7881	17		5	0.756557	12.6923	-2.5			15	66.2254	32.767	27.1		4	-10.6684	10.9814	7.3		10	-11.1348	40.5681	25.3		1	0	0	0			8	-40.469	-18.4264	10.3		13
		9	49.118	22.4471	26.3		2	5.39073	2.12491	7.6	root 3	1	0	0	0		6	0.344003	18.8227	4			16	66.1092	33.8197	32.6		5	-13.7458	12.3812	6.5		11	-14.1266	43.8031	26.7		2	-2.0033	-1.26239	3.2			9	-46.307	-19.5409	11.2		14
		10	53.7222	23.8277	30.6		3	9.41742	9.50866	9.6		2	3.58113	7.56685	0.4		7	-0.856502	23.2309	6.3		root 3	1	0	0	0		6	-18.0607	12.5202	6.7		12	-15.6209	46.9152	30.3		3	-3.882	-6.26414	4.9			10	-51.4794	-19.0063	12.5	root 3	1
		11	55.9461	27.0923	31.6		4	19.6099	9.90022	11.8		3	6.17627	3.39839	-4.7		8	1.30607	24.6896	7.2			2	-3.53532	4.04721	1.4		7	-21.9472	15.2862	8.4		13	-17.6471	49.8736	35.5		4	-3.42262	-14.2395	9.6			11	-55.8338	-24.2783	13		2
		12	62.1119	30.8172	32.3		5	26.7271	12.0257	16.2		4	9.2	0	-2.2		9	2.81765	33.6472	8.4			3	-9.14963	4.73927	2.6		8	-27.496	20.3656	15.3		14	-18.4051	50.4498	41.4		5	-3.91365	-20.9261	11.5			12	-53.6473	-31.7209	13		3
		13	67.9527	33.5677	36		6	33.8753	15.2058	20.2		5	13.345	-5.24817	0.8		10	4.95315	39.4922	13			4	-13.2222	7.3704	4.7		9	-33.8008	20.1023	11.5		15	-20.7794	52.5047	49		1	0	0	0		root 3	1	0	0	0		4
	root 4	1	0	0	0		7	40.4794	17.0386	23		6	22.2087	-9.96548	5.6	root 3	1	0	0	0			5	-17.8313	15.2139	3.9		10	-39.8707	18.4641	12.5	root 3	1	0	0	0		2	3.7	0	0.2			2	-0.65776	8.60761	1		5
		2	-4.40035	0.404393	0.6		8	47.966	20.5055	25.6		7	25.8855	-12.867	8.8		2	-0.551123	4.88168	-4			6	-22.8191	14.8651	5.9		11	-46.3733	18.1819	15		2	1.29143	-1.96434	0.8		3	7.79656	-1.3137	0.9			3	1.05813	14.4624	6		6
		3	-7.50313	-1.19694	1.3		9	49.5879	21.6314	28.4		8	30.2284	-15.8882	10.8		3	-0.835457	4.06292	-11.6			7	-26.4626	15.3434	6.3		12	-55.1944	17.9669	17.7		3	1.29863	0.785746	6.5		4	11.753	-4.89343	6.7			4	2.92579	20.4317	9.4		7
		4	-12.9031	1.16867	3.7		10	56.7053	24.2374	33.2		9	32.9781	-15.1053	12.2		4	-2.10141	0.808086	-9.1			8	-31.7778	17.8146	9.2		13	-64.9759	17.2907	21.3		4	1.26572	3.92854	11.6		5	15.8576	-8.59051	8.3			5	7.2548	34.5349	15		8
		5	-16.0084	1.92071	7.7		11	61.1633	27.2351	37.9		10	35.1	-18.0861	14.7		5	-2.2793	-6.05735	-3.4			9	-38.3593	21.4055	10.6		14	-69.9923	16.1988	24.3		5	3.6	0	21.1		6	19.9215	-6.42811	7.6			6	11.2522	35.5431	16		9
		6	-22.7731	5.58616	11.5	root 5	1	0	0	0		11	43.792	-22.6081	16.8		6	-2.06159	-12.945	0.4			10	-42.8606	20.2367	9.6		15	-77.9648	12.0986	26.7		6	3.29862	-0.792727	25.7		7	20.8226	-9.6776	11.6			7	12.4812	37.4885	16.4		10
	root 5	1	0	0	0		2	-4.2513	-4.89843	2.1		12	50.9156	-27.2349	23		7	-3.26532	-22.1787	4.2			11	-47.4181	16.4463	10.1		16	-81.1349	11.5842	29.9		7	2.36555	-3.94773	28.7		8	24.0372	-9.32864	12.8			8	14.523	38.6901	18.3		11
		2	-5.20879	2.01496	2.1		3	-9.9782	-5.97358	2.6		13	58.2683	-34.7095	29		8	-3.55347	-24.9911	9.3			12	-52.4742	18.9035	10.5		17	-84.069	10.5681	32		8	0.201365	-6.64821	29.1		9	23.5204	-6.51606	11			9	17.1047	44.5234	21		12
		3	-12.2003	0.390779	6		4	-16.8661	-5.40684	4.8		14	62.3504	-36.7802	33.5		9	-5.04613	-32.1212	15.9			13	-54.4312	18.3821	11.7	root 4	1	0	0	0		9	-0.0494247	-12.5096	29.9		10	29.2734	-3.8033	14.8			10	20.0075	49.1837	23.2		13
		4	-17.2563	-4.96626	7.8		5	-23.2946	-6.37528	7.4		15	72.1022	-40.1713	41.8		10	-6.44765	-40.8712	21			14	-59.8186	21.5587	12.9		2	-12.7085	1.94165	1.6		10	-2.47968	-19.7523	30.4		11	32.9895	-2.4094	16.8			11	20.6193	50.229	27		14
		5	-21.4443	-7.87107	8.3		6	-30.1534	-7.9885	10	root 4	1	0	0	0		11	-5.96066	-44.2486	26.4			15	-61.9448	16.091	14		3	-4.71264	2.41375	3.8		11	-4.66697	-22.6452	32		12	37.2573	-4.89365	21.6			12	24.3648	51.9061	26.9	root 4	1
		6	-24.9707	-10.6953	10.8		7	-35.2425	-9.92139	12		2	3.58113	7.56685	0.4		12	-6.93725	-49.0062	31.3			16	-67.1427	14.7206	17.7		4	-8.40035	0.39584	7.1		12	-7.12718	-26.6041	32.9		13	44.1646	-4.51271	28.6			13	27.2813	61.1279	31.4		2
		7	-25.5288	-11.7728	13.4		8	-38.2221	-9.426	14.4		3	6.17627	3.39839	-4.7		13	-5.5974	-52.6385	34.9			17	-74.188	16.9441	22.3		5	-13.9165	2.70362	7.3		13	-11.93	-29.3994	34.3		14	50.696	-1.53833	29.6			14	30.4419	66.7749	33.9		3
		8	-28.4008	-17.076	15.4		9	-46.1685	-8.04431	16.5		4	5.97629	3.3956	-1.2		14	-7.16262	-59.4047	38.7			18	-79.6364	18.8495	23.7		6	-18.7646	5.28957	8.5		14	-19.5615	-33.0794	35.8		15	54.171	-4.15096	33.3		root 4	1	0	0	0		4
		9	-28.5599	-19.9838	18.7		10	-55.9624	-4.76944	20.2		5	0.469261	7.8843	-5.6		15	-8.90958	-65.7041	42.8			19	-85.0293	18.4632	28.7		7	-21.4055	6.71876	9.5		15	-27.2324	-34.6602	37.4		16	59.9982	1.05802	39			2	-3.91728	-2.82824	1.3		5
		10	-30.2907	-23.0852	20.8		11	-59.3319	-6.86758	19.1		6	-3.7423	8.15252	-1.2		16	-7.96325	-69.8462	47		root 4	1	0	0	0		8	-26.6402	7.64754	10.6		16	-31.2002	-42.3458	38.8		17	65.2831	3.2295	43.2			3	-6.72579	-7.5859	5		6
		11	-31.9891	-24.7001	21.8		12	-66.3195	-12.0121	20.6		7	-7.62238	3.20572	2.3		17	-7.05834	-73.6078	52			2	-4.31408	7.26217	2.5		9	-34.262	8.0705	11		17	-35.4166	-45.9229	36		18	69.6767	3.82148	47			4	-12.6358	-7.7791	8.4		7
		12	-32.84	-24.2373	24.1		13	-66.3078	-13.2187	24.4		8	-9.50035	-0.397411	7.1		18	-8.78661	-78.7285	55			3	-9.13792	7.90125	5.5	root 5	1	0	0	0		18	-41.3366	-48.8909	35.3		1	0	0	0			5	-21.0581	-8.23419	11.2	root 5	1
		13	-37.6792	-36.7751	28.1		14	-68.7731	-11.2467	25.8		9	-14.0054	-1.55822	12.5	root 4	1	0	0	0			4	-11.0138	9.79691	8		2	-0.657626	8.60028	0.1		19	-47.0749	-54.0303	35.3		2	5	0	0.5			6	-24.4345	-9.94888	13.8		2
		14	-42.1078	-41.5883	32		15	-70.6509	-12.2967	25.9	root 5	1	0	0	0		2	-0.551123	4.88168	-4			5	-14.4396	15.4511	9.5		3	-3.85548	8.48302	3.4		20	-53.0079	-46.0832	36.3		3	10.8	0	0			7	-26.6403	-7.65487	14.8		3
		15	-43.5295	-43.3976	34.8		16	-74.1148	-16.3679	26.8		2	-1.30898	2.05859	0.3		3	-0.835457	4.06292	-11.6			6	-17.6986	18.6636	13.9		4	-7.57208	11.1329	8.7		21	-57.8613	-48.2097	37.6		4	14.4996	-0.449597	1.2			8	-29.802	-14.3768	16.3		4
		16	-46.6122	-49.7112	34		17	-80.7238	-11.557	27.1		3	-2.11289	-2.46192	1.8		4	-3.97447	11.2306	-6.6			7	-19.6882	22.6722	16.4		5	-10.644	14.1279	12.3		22	-74.3057	-74.2096	42.4		5	17.1996	0.454309	1.6			9	-36.1235	-18.1356	19.3		5
		17	-47.6015	-53.3397	36.6		18	-85.8707	-11.9807	32		4	-0.0812825	-6.20917	4.3		5	-5.73393	12.3408	-4.6			8	-22.5528	25.7573	19.1		6	-13.2694	15.9082	17	root 4	1	0	0	0		6	25.6934	1.87656	5			10	-39.0457	-20.2912	21.4		6
		18	-46.8167	-60.7722	42.2	root 6	1	0	0	0		5	-1.45843	-8.64425	5.6		6	-5.7784	13.1361	-2.6		root 5	1	0	0	0		7	-16.8237	22.1819	19.7		2	1.29143	-1.96434	0.8		1	0	0	0			11	-42.3276	-22.6808	23.6		7
	root 6	1	0	0	0		2	-3.60143	0.818558	5		6	-0.803128	-11.9753	8.4		7	-9.96711	14.4617	-3.4			2	6.49963	-0.422195	4.9		8	-19.7333	21.1267	22.6		3	1.29863	0.785746	6.5		2	-5.2058	1.66084	4.7			12	-40.7203	-23.5588	24.5		8
		2	-4.21731	2.83312	1.8		3	-5.72265	-3.24481	8.5		7	1.07985	-14.1564	8.8		8	-15.5666	19.459	-1.2			3	11.3	0	8.1		9	-23.4005	25.2556	24.5		4	1.26572	3.92854	11.6		3	-7.91755	2.87344	7.4			13	-49.6127	-28.0977	26.9	root 6	1
		3	-10.4581	5.12053	5.5		4	-7.96872	-5.62429	17		8	0.61927	-16.6299	10.6		9	-17.9099	21.909	2.3			4	14.0768	-7.84013	8.7		10	-28.5732	34.5775	29.7		5	3.6	0	21.1		4	-9.2	0	7.7			14	-59.361	-30.7237	27.7		2
		4	-17.1081	6.8821	9.7		5	-10.1172	-9.95394	22.5		9	0.597081	-18.2975	11.6		10	-21.2094	22.698	2.4		root 6	1	0	0	0		11	-30.4694	34.9952	34.6		6	3.29862	-0.792727	25.7		5	-11.9004	0.40352	8.7			15	-68.6559	-33.6215	30.4		3
		5	-24.7724	5.53381	15.8		6	-13.3951	-14.9249	27.6		10	2.95739	-18.9008	13.8		11	-23.4624	28.7853	4.5			2	4.3	0	7.2		12	-33.8068	35.5111	39.6		7	2.36555	-3.94773	28.7		6	-14.6003	0.398808	11.6			16	-70.8148	-34.6835	34.4		4
		6	-30.4286	9.69922	19.7		7	-16.7468	-18.1985	34.5		11	1.85864	-20.0743	14.3		12	-28.5287	38.7486	9.6			3	6.69853	0.845087	10.6		13	-36.4552	36.118	43.9		8	-1.43387	3.88142	30.1		7	-20.8085	1.93991	14.7		root 5	1	0	0	0		5
		7	-35.014	11.2425	21		8	-20.0905	-26.382	40.3		12	3.92081	-19.4001	16.7		13	-32.1739	41.7133	10			4	10.494	1.71669	13.9		14	-36.9295	42.1437	46.9		9	-0.976382	5.83484	31.4		8	-26.4119	2.26924	19			2	-5.20316	1.20532	4		6
		8	-38.9275	11.3689	24.4		9	-20.381	-29.4368	45.8		13	6.73046	-21.7702	23.5		14	-34.0844	45.3288	12.1			5	14.0358	5.66049	16.3		15	-40.4876	47.826	53.1		10	-2.10944	6.96691	32.4		1	0	0	0			3	-9.50034	0.39427	4		7
		9	-40.7445	11.6063	28.3		10	-24.1274	-34.2729	52.1		14	8.56332	-23.6643	33		15	-36.5118	49.871	13.8			6	17.5458	8.83306	19		16	-43.7468	51.658	56.4		11	-4.90904	13.3879	31.6		2	-6.72304	3.30066	2.2			4	-14.603	1.1561	5		8
		10	-44.0247	17.8183	36		11	-24.5937	-37.6469	57		15	9.1553	-35.5003	38.2		16	-38.4683	56.691	15.6			7	21.4706	13.0125	21.6		17	-48.3425	57.4849	60.7		12	-5.18867	16.0538	32.1		3	-9.09127	6.53646	4.8			5	-21.8394	-4.10057	4		9
		11	-53.4936	21.7745	44		12	-25.8277	-40.4931	60		16	8.35781	-40.6518	47.1		17	-41.2964	62.4832	18.6			8	24.9901	10.4583	23.2		18	-51.5097	61.4619	63.2		13	-8.65513	19.2012	30.8		4	-12.1143	18.179	5.4			6	-28.1003	0.361807	5.8		10
		12	-61.3282	22.3888	48.2		13	-30.6144	-44.4811	65.8		17	7.91865	-43.221	52.8	root 5	1	0	0	0			9	28.2882	14.7425	26.2		19	-54.2139	61.9654	70.5		14	-9.70167	21.7473	31.2		5	-16.365	18.641	9.8			7	-32.8003	0.353604	6.4		11
		13	-65.1787	27.3772	50.5		14	-28.1653	-50.4009	69.4		18	6.7895	-49.1969	59.4		2	-0.728732	-3.65823	1.7			10	33.4535	15.502	29.5	root 6	1	0	0	0		15	-10.0697	25.1075	30.3		6	-20.5198	20.2564	12			8	-37.3003	0.34575	6.8	root 7	1
		14	-66.3963	24.7571	53.8		15	-26.1875	-62.3692	79.2		19	4.53964	-56.6995	64.5		3	-2.22728	-7.67542	2			11	36.9313	20.4767	32.1		2	-3.76911	5.65605	4.2		16	-12.3804	26.7085	31.8		7	-23.5156	21.1436	11.3			9	-41.0856	5.76712	5.7		2
		15	-69.5628	24.2951	56		16	-21.825	-66.9483	83.4		20	1.88144	-63.6147	65.8		4	-2.17662	-11.3185	1.6			12	35.1665	23.6715	33.9		3	-6.72227	3.19036	5.6		17	-15.1266	35.6692	31.3		8	-24.9423	23.3143	12.7			10	-45.9488	4.29925	5.9		3
		16	-73.0714	26.697	56.6		17	-18.539	-70.4933	88		21	0.616144	-68.1927	74.8		5	-1.78549	-20.2811	3			13	46.8336	25.6853	37.6		4	-13.0338	3.87792	7.7		18	-18.5227	44.7577	33.1		9	-29.4459	27.3697	14.3			11	-55.1538	4.40512	4.4		4
		17	-70.4534	24.1652	60.6		18	-14.3198	-71.4174	93.9	root 6	1	0	0	0		6	-2.44859	-23.072	4.9			14	52.5141	30.261	40		5	-20.221	3.00187	11.3		19	-20.3007	52.2497	38.4		10	-33.2427	32.1127	13.4			12	-61.0003	0.304385	4.8		5
		18	-72.4608	24.7481	69	root 7	1	0	0	0		2	-0.492325	6.61184	4.4		7	-1.15768	-26.0726	11.3			15	56.1108	35.793	43.4		6	-27.7316	3.62137	16.7		20	-19.6025	55.4792	46.3		11	-36.0635	39.12	15.3			13	-65.7209	-2.66553	6		6
		19	-72.1295	28.9124	78.8		2	-2.04389	8.24326	5.8		3	-5.13914	10.5378	8.1		8	-2.09134	-33.3609	15.3			16	55.8538	37.8273	46.1		7	-34.1003	0.350986	18.1		21	-18.8529	58.3807	52.6		12	-36.7819	38.6114	20.9			14	-66.916	-8.53503	6.7		7
	root 7	1	0	0	0		3	-2.92274	12.3251	10.9		4	-8.91472	16.7642	10.7		9	-1.16039	-33.9093	16.4			17	61.3101	42.2281	49.2		8	-38.7	0	19.5		22	-21.0917	65.0825	57.8		1	0	0	0			15	-72.0053	-9.99365	6.8		8
		2	-3.50886	-2.02979	3		4	-3.68962	15.1586	13.8		5	-13.1622	17.2388	12.7		10	-4.00998	-42.552	20		root 7	1	0	0	0		9	-45.7026	-0.992215	20.9	root 5	1	0	0	0		2	-1.42982	3.79646	2.4			16	-79.6256	-12.807	8.5		9
		3	-3.55987	-5.27707	9.7		5	-8.8392	22.8833	18.1		6	-19.267	18.3003	14.8		11	-5.55756	-49.7213	24.4			2	0.499641	-0.411723	2.6		10	-51.9101	-1.91948	21.7		2	1.29143	-1.96434	0.8		3	-1.38286	6.32959	6.5		root 6	1	0	0	0	root 8	1
		4	-7.45411	-10.7827	10.3		6	-9.80054	32.4918	21.6		7	-24.7499	23.0795	18.8		12	-5.38456	-56.4776	31.5			3	-2.00142	-0.814718	4.9		11	-61.1766	-5.16489	23.6		3	1.29863	0.785746	6.5		4	-2.7671	11.3338	5.1			2	-6.16845	5.6023	2.2		2
		5	-12.162	-17.2311	20.1		7	-8.27396	33.1184	27.3		8	-30.7625	24.6162	20.8		13	-6.19535	-59.6585	37.8			4	-0.535776	-4.09957	9.5		12	-67.8235	-6.42996	23.7		4	1.26572	3.92854	11.6		5	-1.78926	16.8741	10			3	-10.6812	9.02564	4.2		3
		6	-16.8481	-16.8705	25.2		8	-8.57172	35.1228	32.6		9	-36.2968	25.38	22.5		14	-6.87466	-65.8698	42.2			5	-1.53562	-4.08212	14.6		13	-74.6507	-8.9761	28.5		5	3.6	0	21.1		6	-0.51846	19.9438	12.2			4	-16.3211	11.8649	5.2		4
		7	-20.5967	-20.7506	30.6		9	-9.74028	41.5	31.8		10	-41.6052	32.0299	25.2		15	-8.33206	-71.0267	46.6			6	-4.61394	-7.25274	18.4		14	-81.3874	-9.40758	34.3		6	3.29862	-0.792727	25.7		7	-1.75736	23.6639	14.9			5	-19.5164	11.6918	7.9		5
		8	-24.8666	-24.067	36		10	-16.7082	51.927	32.4		11	-43.9305	31.9956	27.5		16	-8.96013	-76.4736	52.8			7	-7.14207	-4.38278	21.6	root 7	1	0	0	0		7	2.36555	-3.94773	28.7		8	-2.35634	29.1332	17.6			6	-24.3505	12.169	9.4		6
		9	-28.7828	-34.693	44.8		11	-24.2426	62.1313	35.3		12	-50.1044	33.6638	28.2	root 6	1	0	0	0			8	-10.1092	-11.807	24.4		2	-3.7	0	4.2		8	5.19916	-6.79654	29.7		9	-3.91028	34.0417	17.9			7	-27.1344	14.9287	11.6		7
		10	-33.9322	-34.5572	54.6	root 8	1	0	0	0		13	-54.64	37.1422	30.3		2	1.25671	4.50948	3.5			9	-12.406	-11.6866	26.7		3	-7.20139	0.795869	8.2		9	8.52863	-8.92517	30.5		10	-2.07683	36.0212	22			8	-31.0193	17.1623	12.7		8
	root 8	1	0	0	0		2	-4.4	0	4.2		14	-61.2556	40.2966	31.5		3	7.0124	11.7679	5.1			10	-16.776	-17.2061	30.5		4	-12.7274	3.49488	11		10	9.66373	-14.2793	31.7		11	-3.0036	35.4544	25			9	-37.5862	17.6544	16.5		9
		2	-0.901433	0.821001	1.6		3	-10.5014	0.794472	9		15	-65.8942	40.8108	31.2		4	9.49623	14.0168	6			11	-20.8921	-20.6548	33.7		5	-18.533	3.78194	14.9		11	10.9374	-17.65	32.1		12	-4.08716	42.1444	27.8			10	-40.9667	18.3794	18.5		10
		3	-1.00322	1.23098	6.5		4	-15.2014	0.778066	14.1		16	-71.6483	45.9116	36.8		5	17.8302	15.3781	7.9			12	-26.3043	-27.528	37.9		6	-24.4205	2.94323	19.9		12	15.0282	-19.2157	35.3		13	-4.95725	46.2903	30.7			11	-47.5309	22.402	20.2		11
		4	-3.80885	2.02717	11.8		5	-18.5003	-0.383274	16	root 7	1	0	0	0		6	22.842	18.382	8.8			13	-32.3051	-33.2581	42.2		7	-28.9314	3.60043	24.3		13	20.0791	-18.7655	36.3		14	-5.18819	47.9714	34.5			12	-54.9046	26.9752	24.5		12
		5	-4.01458	7.29358	17		6	-17.2013	-0.771085	18.6		2	-4.41492	7.31557	5.8		7	25.4295	23.5735	10.4		root 8	1	0	0	0		8	-37.5037	8.97734	30.7		14	22.3518	-26.7406	40		15	-9.34862	53.9658	36.4			13	-57.7648	27.8169	29.5		13
		6	-4.02766	7.69863	25.2		7	-19.2053	-1.5282	22.5		3	-4.12821	7.73179	9		8	30.9893	23.1486	13			2	4.59086	-2.09437	5.9		9	-37.2012	-0.691149	32.4		15	27.7011	-31.772	42.3		16	-11.6812	57.2704	40.6			14	-65.4748	30.2683	30.8		14
		7	-1.00143	0.820652	34.6		8	-23.8	0	25.6		4	-6.12711	7.66548	10.4		9	37.8781	24.7064	15.2			3	5.29963	-0.420101	9.7		10	-40.2107	-2.042	35.3		16	31.6524	-35.4469	43		17	-14.557	64.2405	44.2			15	-69.2105	32.304	31.2		15
		8	-3.06	5.28842	42.2		9	-27.2013	-0.736178	26.6		5	-9.9342	10.3201	14.2		10	46.0534	26.435	18.2			4	7.7	0	12.2		11	-44.5653	-4.99194	38		17	30.7101	-41.6776	45.3		18	-17.1429	65.6466	48.3			16	-72.2421	31.124	31.2		16
		9	-5.71374	7.24018	48.6		10	-28.9459	-4.38115	29.6		6	-15.7282	10.057	20.8		11	57.052	26.963	20.7			5	11.8985	0.863238	17.5		12	-49.2372	-7.14397	40.2		18	32.4362	-47.4906	48.1		19	-19.0176	69.7939	51.9			17	-76.7921	31.981	33.8		17
							11	-33.4003	0.357269	32.9		7	-19.983	12.9051	21.7		12	63.5453	19.7364	24.9			6	15.8939	1.75439	20.9		13	-52.2657	-14.3972	40.7		19	35.5353	-49.9401	51.3		20	-24.3891	74.0295	56		root 7	1	0	0	0		18
							12	-35.5012	0.707206	34.9		8	-25.9654	14.0302	21		13	71.4354	14.9187	28.6			7	18.4938	1.77254	25.4		14	-57.003	-13.3987	43.7		20	39.6132	-55.0299	53.4		21	-34.0523	96.1512	59.3			2	-5.70315	1.2027	6	root 9	1
							13	-38.5514	4.52839	35.4		9	-30.4089	13.0102	26	root 7	1	0	0	0			8	24.1984	0.906173	30.4		15	-61.6629	-15.1825	45.7		21	36.9244	-61.1524	54.8		1	0	0	0			3	-5.70875	-2.00449	10.3		2
							14	-45.3422	7.40501	36		10	-37.9366	14.633	30.5		2	0.327449	8.98659	4			9	29.4	0	36.1		16	-63.7087	-15.6069	47.5		22	33.3222	-60.3075	54.5		2	-2.23669	4.20428	0.9			4	-5.71259	-2.40537	12.7		3
							15	-49.2647	4.94483	38.9		11	-43.5259	15.5827	34.1		3	0.220517	11.4357	6			10	33.7	0	37.5		17	-65.1999	-19.3691	49.1	root 6	1	0	0	0		3	2.22735	11.5693	3.9			5	-5.73999	-8.0199	15.9		4
							16	-50.4483	4.25841	41.9		12	-47.7258	21.5879	36.8		4	4.0559	14.5357	8.3			11	39.4795	-3.35845	40.4		18	-68.1545	-20.5106	52.5		2	1.29143	-1.96434	0.8		4	-2.22947	10.5166	11.6			6	-3.51822	-12.1524	19.8		5
							17	-57.4457	7.25583	43.4	root 8	1	0	0	0		5	1.3389	11.0794	7.6			12	44.4932	-1.95405	43.4		19	-71.7276	-20.0719	61		3	1.29863	0.785746	6.5		5	-5.51303	2.4881	16.9			7	0.951406	-16.1128	21.7		6
							18	-60.5829	8.061	43.1		2	-2.41591	7.37839	10.2		6	3.55544	8.28165	8.2			13	50.6473	-5.49239	47	root 8	1	0	0	0		4	1.26572	3.92854	11.6		6	-11.2032	-1.21422	18.2			8	2.52726	-20.3976	24.8		7
							19	-63.8894	10.0449	45.6		3	1.02887	5.82219	13.4		7	6.22839	5.86128	10.6			14	55.2557	-5.07341	47.7		2	-2.41737	2.84412	-0.6		5	3.6	0	21.1		7	-15.2056	1.59103	24.8			9	6.58082	-23.3001	29.3		8
							20	-72.7269	8.66683	48.1		4	2.61779	6.27985	15.5		8	7.79963	0.421322	13.2			15	61.2349	-6.21362	48.7		3	-5.50035	0.400902	3.7		6	3.29862	-0.792727	25.7		8	-18.9003	-0.391303	28.7			10	10.4537	-30.187	31.2		9
							21	-79.696	9.6884	52.8		5	2.68685	2.51218	18.4		9	11.2698	-3.84672	16.2			16	66.516	-10.5431	53		4	-8.7169	2.76715	10.1		7	2.36555	-3.94773	28.7		9	-20.5122	-2.33102	30.9			11	13.3169	-34.5123	34		10
							22	-85.1941	12.3025	58		6	2.37044	3.76347	19.6		10	14.5259	-6.06407	17.7			17	74.13	-15.1385	57.5		5	-10.8108	7.05172	15.9		8	-2.64851	-4.63246	29.6		10	-19.1505	-8.21186	33.4			12	17.8272	-43.2849	33.9		11
						root 9	1	0	0	0		7	2.75273	10.8962	18.7		11	16.8419	-11.3725	21.2		root 9	1	0	0	0		6	-13.8633	8.5029	22.1		9	-8.72654	-3.37864	30.3		11	-19.1805	-8.99353	35.5			13	17.7617	-49.2096	34		12
							2	5.13738	5.51983	6.4		8	9.26442	8.17607	22.7		12	20.1038	-14.1842	26.3			2	0.464071	4.11702	1.4		7	-14.509	6.9355	29.7		10	-16.3202	2.89715	34.6		1	0	0	0			14	21.4924	-46.6853	33.4		13
							3	9.16398	8.20259	12.4		9	13.6618	4.37881	26.1		13	24.6693	-18.06	30			3	-1.14279	8.18044	3		8	-18.0906	9.09958	36.4		11	-20.9198	2.83293	35.9		2	0	0	6.8			15	24.2854	-53.3058	35.7		14
							4	15.3131	6.63586	16.3		10	17.6984	0.889767	31.4		14	29.911	-23.9814	35.9			4	-2.73975	10.565	5.9		9	-21.3038	9.33891	40.6		12	-25.7365	3.80301	37.8		3	-1.27221	5.91014	10.2			16	28.9931	-55.7164	37.8		15
							5	21.4806	3.17153	21.5		11	22.2937	-1.81164	40		15	32.1326	-26.9921	42			5	-5.3546	8.43538	5.7		10	-23.0187	9.6351	46.5	root 7	1	0	0	0		4	-1.20332	1.26658	17			17	31.1972	-61.0589	37.5	root 10	1
							6	26.7477	11.5635	26.3		12	23.4936	-1.82001	44		16	36.4592	-29.8148	44			6	-5.8011	6.81434	6.7		11	-25.2001	9.1688	52.1		2	1.29143	-1.96434	0.8		5	-1.20147	0.844389	22.3			18	33.8554	-60.1857	41		2
							7	37.9774	11.0884	34.6		13	26.8212	-6.45254	47.6	root 8	1	0	0	0			7	-11.7014	0.780859	7.6		12	-27.9671	8.32333	56.7		3	1.29863	0.785746	6.5		6	-3.08228	-6.28509	24.9			19	36.1094	-67.1918	48.5		3
							8	47.7647	4.49072	41.8		14	29.6085	-6.98663	52.7		2	-1.30885	-2.02717	2			8	-15.3	0	11.2		13	-32.1894	6.02521	64.9		4	1.26572	3.92854	11.6		7	-4.10524	-7.0932	31.2		root 8	1	0	0	0		4
							9	57.4959	-1.54775	47.1		15	33.0996	-12.747	58		3	-4.57851	-5.99714	4.2			9	-18.503	-1.13568	13		14	-34.0226	7.02527	69.9		5	3.6	0	21.1		8	0.955015	-4.6861	40.9			2	-4.04264	4.44229	4.2		5
						root 10	1	0	0	0		16	38.9257	-19.3086	67.7		4	-9.28086	-9.00959	4.2			10	-24.5116	-2.2085	15.5		15	-38.0973	6.1942	76.5		6	3.29862	-0.792727	25.7		9	5.61654	-9.55473	45.9			3	-6.15407	8.40607	3.4		6
							2	-2.8434	8.21534	9.3		17	42.9864	-25.006	70.7		5	-15.4759	-8.76077	8.4			11	-30.72	-2.85806	19.7		16	-37.2003	0.345575	83.9		7	2.36555	-3.94773	28.7		10	9.49807	-12.3541	53.6			4	-12.7295	10.1114	6.6		7
							3	-3.29	13.5391	15.8		18	44.7431	-26.6515	73.1		6	-20.8196	-14.8791	9			12	-35.5195	-2.79104	24.4		17	-40.0241	3.06607	90.3		8	-3.03457	-7.7093	33		11	13.1278	-9.39545	57.7			5	-17.499	11.4197	9.9		8
							4	-4.45952	17.5675	20.2		19	46.21	-35.3006	78.2		7	-27.8503	-18.7247	9.6			13	-39.3299	-3.42242	27.4		18	-42.4849	5.71965	96.9		9	-4.54241	-12.2584	37.7		12	13.3478	-15.2358	67.2			6	-22.7542	10.4001	13.5		9
							5	-0.77055	20.3463	22		20	49.0301	-37.6829	82.8		8	-33.6016	-21.0207	8.4			14	-42.2188	-2.69749	29.9		19	-44.254	7.66919	100.1		10	-7.2382	-12.1077	40.6		13	12.7228	-22.3816	73.6			7	-28.765	10.4677	15.6		10
							6	0.94761	26.3911	24.9		21	52.4085	-46.3878	91.3		9	-39.3429	-21.1031	8.2			15	-49.5139	-2.27114	35.4		20	-44.428	9.33031	104.7		11	-5.37541	-17.1904	42.9		14	12.3243	-22.3467	75.7			8	-32.4782	8.50495	16.2		11
							7	2.65162	35.1219	29.4		22	60.2378	-45.5144	95.4		10	-42.8959	-21.3909	6.6			16	-47.6003	-0.327773	39.9		21	-49.11	12.3601	112.9		12	-7.35267	-22.3677	46.8		15	13.0154	-24.6611	81.9			9	-38.4588	7.90998	19.5		12
							8	2.24099	41.5141	35.1	root 9	1	0	0	0		11	-50.4548	-25.4135	8			17	-45.3026	0.995357	44.4		22	-52.1277	16.3388	116.7	root 8	1	0	0	0		16	13.3398	-27.4055	86.4			10	-42.869	8.06944	21.8		13
							9	3.34539	43.8781	38.8		2	-3.87998	6.1097	7.8		12	-57.0074	-19.808	9.2			18	-41.6066	6.42879	48		23	-52.7681	13.0769	123.4		2	-9.5704	-33.9306	56.9		17	12.0987	-37.2295	95.2			11	-50.3722	5.1683	24		14
							10	3.05947	49.0644	41		3	-2.35152	4.91937	10.3		13	-62.945	-20.6515	5.7			19	-36.7465	7.6315	57.2		24	-57.2841	17.7584	127.7		3	-11.4104	-37.0679	62.3		18	13.1857	-38.7596	98			12	-57.953	4.33671	27.3		15
							11	2.47135	56.4255	47.2		4	-2.30322	1.22993	13.4		14	-66.5476	-18.7379	11.2			20	-33.577	10.5771	64.1		25	-58.4781	17.6392	132.4		4	-11.5153	-39.3446	64.4		19	11.4086	-43.504	107.5			13	-61.9447	3.93625	28.5		16
							12	4.16439	61.3023	50.3		5	2.49416	-1.67341	14		15	-69.994	-18.0623	11.8			21	-32.2582	12.0688	69.8		26	-58.5408	18.256	139.6		5	-13.1397	-42.4766	66.9		20	8.99409	-49.4589	116.5			14	-63.9316	3.29236	29.9		17
							13	4.69823	63.2442	52.5		6	4.49853	-0.84369	20.5		16	-73.0446	-17.4419	11.2		root 10	1	0	0	0		27	-58.6724	18.5538	143.7		6	-14.8585	-49.3917	70.8		21	11.7617	-50.9264	121.2			15	-67.5003	0.293041	31.2		18
							14	6.80113	66.9974	54.9		7	5.88186	-2.96995	30	root 9	1	0	0	0			2	3.29673	-1.24982	2.2							7	-15.9421	-53.3688	74.9		22	9.36858	-55.0471	125.4			16	-72.53	3.12726	32.5		19
						root 11	1	0	0	0		8	8.58166	-3.00294	38.3		2	-0.422731	3.25598	3			3	2.09964	-0.414515	5.9							8	-17.721	-59.8715	76		23	7.89696	-53.8091	130.4			17	-77.6961	5.50714	36.6		20
							2	3.90488	9.71992	9.2		9	12.1145	-6.52853	45.6		3	-3.45049	4.82095	5.5			4	4.27664	-3.34673	7.7							9	-20.6685	-61.7161	78.4		24	9.85374	-57.4697	136.2			18	-81.9705	7.23555	40.6		21
							3	0.80738	9.59551	12.8		10	16.3969	-12.403	54.8		4	-7.51027	11.8489	9.6			5	3.99672	-1.25349	10.5							10	-21.7843	-67.2017	85.1		25	11.2516	-62.0042	140.7		root 9	1	0	0	0	root 11	1
							4	-3.66055	11.0559	17.6		11	20.3392	-18.4606	60.8		5	-9.09586	13.338	12			6	3.88688	-2.5059	12.7							11	-22.9869	-77.0849	92		26	14.789	-64.7772	149.7			2	-4.87902	6.0364	4.2		2
							5	-7.61379	7.24332	21.2		12	22.9311	-20.016	64.1		6	-9.39329	17.6455	13.7			7	5.68201	-2.94552	19.2						root 9	1	0	0	0		27	15.7432	-69.8413	158.8			3	-4.95487	8.45004	11		3
							6	-4.50286	6.933	19.6		13	25.5211	-17.4499	65.2		7	-10.4581	20.7002	16.3			8	3.6909	-2.08651	22.9							2	1.29143	-1.96434	0.8		28	11.929	-69.768	163.2			4	-5.519	10.0368	20		4
							7	-4.4032	1.22364	22.4		14	27.8435	-21.3249	72.7		8	-10.608	22.2576	18.2			9	2.66374	-4.15542	26.3							3	1.29863	0.785746	6.5		29	10.6852	-64.689	164.1			5	-7.74196	4.37126	28		5
							8	-6.71727	-2.82701	27.8		15	30.6354	-23.9037	78		9	-11.6809	31.1887	20.3			10	2.70713	-6.65093	32.3							4	1.26572	3.92854	11.6								6	-7.98336	9.134	32.4		6
							9	-7.12706	-7.66216	33		16	36.393	-28.7558	86.3		10	-14.285	36.3074	24.3			11	2.58251	-7.4789	39							5	2.49138	1.97481	16.9								7	-5.63331	15.6639	36.2		7
							10	-8.91315	-7.20249	36.1		17	38.3055	-32.3645	89.1		11	-14.4517	41.8048	25.8			12	5.73792	-5.47218	45.6							6	3.6	0	21.1								8	-4.70678	13.7057	38.6		8
							11	-11.224	-13.8763	39.8		18	42.2536	-39.2746	94		12	-14.599	42.5695	29.2			13	8.26288	-4.25315	51.9							7	3.29862	-0.792727	25.7								9	-3.38625	20.2986	42.9		9
							12	-11.4104	-16.647	43.2		19	46.9079	-39.9288	97.5		13	-15.8622	55.5007	31.9			14	8.19963	-0.425162	60.1							8	2.36555	-3.94773	28.7								10	-2.34113	24.0843	45.7		10
							13	-13.3948	-17.6847	47.8		20	50.869	-40.4855	100.2		14	-17.2832	60.8039	33			15	10.8816	-3.00905	69.2							9	5.4868	-7.20563	30.6								11	-2.89663	28.9598	47.8		11
							14	-16.5236	-26.0292	55.1		21	54.685	-42.0613	106		15	-18.3773	64.5699	36.6			16	11.0865	-2.58129	77.9							10	7.75885	-8.08621	33.4								12	-1.21909	37.0906	54.4		12
							15	-18.6954	-27.3283	59.8		22	57.6472	-44.5914	110.1		16	-20.5396	67.1777	39.6			17	13.6996	-0.434761	81							11	4.82163	-5.98667	36.4								13	-0.198031	37.6733	57.4		13
							16	-19.6877	-27.2047	62.2							17	-23.2246	71.2081	41.6			18	13.6985	0.869521	91.6							12	6.77316	-7.6489	39.1								14	0.166015	41.5366	59.5		14
							17	-23.179	-34.0401	67.2						root 10	1	0	0	0			19	11.7906	2.1572	97.3							13	5.63077	-8.81384	40.3								15	0.368287	45.4018	61.7		15
							18	-22.3637	-41.5443	70.4							2	1.43949	-5.33379	3			20	5.58103	7.57313	106.9							14	4.2738	-13.9496	43								16	-1.22272	44.6717	68.5		16
							19	-24.0088	-43.1684	78.1							3	4.06926	-7.8843	3.4			21	2.55496	8.30957	116.9							15	1.54972	-15.758	50.1
							20	-26.2139	-47.7506	83.1							4	3.90552	-13.6945	3.9			22	0.108835	13.5794	121.4							16	-2.09699	-16.2809	58.5
							21	-22.5133	-52.5544	92.7							5	5.9069	-9.61959	4.3			23	-2.26408	13.0343	129.7							17	-5.70869	-20.9998	66.1
							22	-26.0095	-65.2475	104.3							6	6.5704	-12.5868	5.3			24	-6.07598	20.0633	134.1							18	-7.96217	-20.4027	73.8
							23	-25.516	-62.5669	110.8							7	6.62485	-13.4307	14			25	-10.4575	22.8488	142.3							19	-14.397	-24.2288	82
							24	-24.96	-59.9109	116.6							8	9.94309	-13.1898	19			26	-10.4575	22.8488	150.4							20	-19.7034	-23.9758	84.5
						root 12	1	0	0	0							9	9.92037	-9.35511	23.2			27	-10.9573	19.6362	155							21	-25.4763	-25.0541	93.5
							2	2.99082	-2.10397	8.4							10	12.041	-15.024	26.3			28	-12.9838	25.7344	162							22	-34.1891	-21.2683	102.4
							3	-0.209059	2.07604	13.6							11	15.1352	-15.2133	35.4													23	-41.8276	-22.0211	110.4
							4	2.40609	9.65972	18							12	17.6826	-14.4889	41.5													24	-51.3096	-22.0965	119.3
							5	4.0048	9.72393	22.6							13	20.6972	-15.999	48.7													25	-54.9421	-21.3317	123.3
							6	5.11663	6.36885	30.1							14	22.443	-18.3534	54.7													26	-62.0953	-21.2888	131.1
							7	1.99428	7.12583	38.4							15	32.0263	-12.062	55													27	-67.8101	-20.2595	137.7
							8	0.107944	9.56742	45.2							16	38.8501	-9.0381	54.6													28	-72.4369	-19.3901	141.6
							9	-1.59069	9.4992	40.6							17	40.8975	-10.5451	56.2												root 10	1	0	0	0
							10	-2.54274	10.6966	48.4							18	43.6445	-14.0446	58.2													2	1.29143	-1.96434	0.8
							11	-6.0185	12.1629	52.1							19	46.4934	-10.7601	64.3													3	1.29863	0.785746	6.5
							12	-11.416	9.89724	58.3							20	51.8886	-7.97442	64.3													4	1.26572	3.92854	11.6
							13	-16.5786	8.89722	63.3							21	60.5	0	66.4													5	2.3876	2.36872	18.4
							14	-21.5776	10.9685	68.3																							6	3.6	0	21.1
							15	-25.4026	9.28657	71.4																							7	3.29862	-0.792727	25.7
							16	-29.0685	8.39557	74.8																							8	2.36555	-3.94773	28.7
							17	-36.0924	8.81984	79.6																							9	0.376683	-7.43671	30.7
							18	-42.4509	9.91116	83.6																							10	-0.0363938	-7.814	32.7
							19	-50.3119	10.8278	88.3																							11	0.0423702	-5.07969	40.8
																																	12	-0.0872563	-6.24886	48.5
																																	13	-0.364812	-8.58351	53.9
																																	14	-0.257553	-5.07289	57.6
																																	15	7.69683	-1.21213	67.4
																																	16	8.99858	0.812624	74.6
																																	17	10.0825	2.85756	80.3
																																	18	12.1961	7.0042	84.5
																																	19	12.057	10.7102	90.4
																																	20	11.9085	13.5909	95.1
																																	21	14.8904	10.0041	100.8
																																	22	12.2079	6.5923	107.5
																																	23	9.0773	3.25179	111.3
																																	24	12.276	12.3722	118.9
																																	25	12.497	11.9703	121.6
																																	26	17.3686	16.0184	128.9
																																	27	9.17958	18.3359	133.6
																																	28	12.2477	22.3131	144.3
																																	29	11.6321	28.0736	147.4
																																	30	8.00874	28.8733	152.9
																																	31	7.69368	31.2992	157.8
																																	32	12.8237	28.2157	161.9
																																	33	15.4512	29.8003	164.4
70 days after sowing
N70	sample 1		X	y(Y)	Z	sample 2		X	y(Y)	Z	sample 3		X	y(Y)	Z	sample 4		X	y(Y)	Z	N100	sample 1		X	y(Y)	Z	sample 2		X	y(Y)	Z	sample 3		X	y(Y)	Z	sample 4		X	y(Y)	Z	N130	sample 1		X	y(Y)	Z	sample 2
	root 1	1	0	0	0	root 1	1	0	0	0	root 1	1	0	0	0	root 1	1	0	0	0		root 1	1	0	0	0	root 1	1	0	0	0	root 1	1	0	0	0	root 1	1	0	0	0		root 1	1	0	0	0	root 1	1
		2	-7.71665	-2.72561	3.5		2	4.87674	-7.43339	9.2		2	5.948	-4.96545	2.8		2	3.90275	11.3517	-5			2	4.69676	-1.23883	0.9		2	2.7	-0.362679	3.7		2	-0.243197	-4.49988	-0.4		2	-8.7461	-4.4021	3			2	-4.81225	-2.3394	2.2		2
		3	-7.92967	-10.1205	6.5	root 2	1	0	0	0		3	15.5342	-9.04367	6.8		3	9.65276	12.4314	-12.5			3	7.82842	-5.85884	2.3		3	8	-4.09097	-4.6		3	-0.0700305	-5.73179	-5.1		3	-17.1307	-3.5219	6.8			3	-9.08546	-6.12042	4		3
	root 2	1	0	0	0		2	-6.48297	-5.94172	5.8		4	23.9672	-16.4945	8.6		4	15.6866	11.9692	-8.7			4	18.6787	-12.6938	12.3		4	-6.7	3.46256	2.2		4	-12.041	-4.27335	-2.3	root 2	1	0	0	0			4	-11.3602	-12.5029	11.4		4
		2	-15.5266	3.38179	-2.2		3	-11.4824	-8.70595	13.1		5	26.1321	-21.1483	8.9	root2	1	0	0	0			5	24.6927	-16.1434	17.2		5	-13.7	8.68248	8.4	root 2	1	0	0	0		2	1.25171	-4.61152	6.3			5	-15.7201	-13.3681	17.1		5
		3	-30.444	4.19686	3		4	-18.7934	-18.944	16		6	29.7933	-25.1212	9.4		2	3.90275	11.3517	-5			6	33.9703	-25.6004	27.5	root 2	1	0	0	0		2	-0.243197	-4.49988	-0.4		3	3.48099	-20.2383	7		root 2	1	0	0	0		6
		4	-41.0489	4.30606	4.5		5	-27.3334	-27.3067	20.9		7	39.6934	-31.3319	11.3		3	3.9	0	-10.6			7	37.516	-28.3168	31		2	2.7	-0.362679	3.7		3	-0.0700305	-5.73179	-5.1		4	1.61264	-34.5314	16.2			2	-1.65832	5.14095	3.3		7
		5	-53.2011	0.61994	10.6		6	-34.4318	-35.2464	23.4		8	42.8828	-34.1264	13.6		4	3.0407	-18.1163	-3.5			8	40.0406	-30.9837	33.6		3	8	-4.09097	-4.6		4	-12.1495	-8.15689	-3.1		5	0.562495	-40.675	22			3	-3.24931	15.7301	6.9		8
		6	-58.7024	0.901109	12.3		7	-38.5361	-38.4013	23.3		9	49.7274	-40.9683	17.7		5	0.775807	-24.7	2.8			9	47.0827	-35.2437	36		4	1.7	-7.21722	3.5		5	-23.4897	-11.0638	3.2		6	-0.643031	-47.1888	27.6			4	-7.86095	26.2738	8.3		9
		7	-66.0063	1.43813	14.7		8	-47.739	-52.0938	23.3	root 2	1	0	0	0		6	2.08479	-36.7138	4			10	51.7128	-39.8592	36.9		5	0.8	-13.2872	6.1		1	0	0	0		7	-2.61569	-55.1302	36.2		root 3	1	0	0	0		10
		8	-80.4037	-1.04998	20		9	-52.7805	-52.1527	26		2	1.74005	-5.28388	-1.3		7	0.67265	-44.1874	10.2			11	56.6191	-43.6344	42.4		6	-8.4	-16.4594	13.7		2	-36.089	-17.7166	13.5		8	-2.87076	-66.0468	44.1			2	5.68718	2.44935	0.5		11
	root 3	1	0	0	0	root 3	1	0	0	0		3	6.49534	-12.0361	0.6		8	1.63833	-53.4405	17.6			12	60.776	-51.0801	44.9		7	-10.2	-23.7523	19.1		3	-47.1315	-18.7118	20.6		9	-4.58159	-59.0331	47.8			3	3.67139	3.64253	2.3	root 2	1
		2	-2.90008	-9.55184	5.6		2	-11.7003	0.362156	7.9		4	5.70476	-22.8017	0.2	root 3	1	0	0	0			13	67.197	-53.8161	50.7		8	-15.8	-28.9602	24.4		4	-58.6216	-21.6074	27.7		10	-12.5966	-52.5861	52			4	4.14018	5.27254	4.2		2
		3	-4.2812	-16.2371	9.4		3	-26.6047	1.34459	12.6		5	12.2244	-35.4972	4.6		2	3.90275	11.3517	-5		root 2	1	0	0	0		9	-18.4	-29.5281	28.2		5	-64.7858	-23.2616	33.4		11	-21.2622	-54.0676	55.7		root 4	1	0	0	0		3
	root 4	1	0	0	0		4	-35.1011	-0.642629	15.4		6	10.3462	-46.0583	6.9		3	-0.672681	5.55213	-8.6			2	3.05678	-8.20487	-2.6		10	-24.4	-35.4075	33.7		6	-69.5766	-24.9574	38		12	-28.5508	-43.2463	56.4			2	1.89685	-1.2048	5.1		4
		2	-3.72214	-3.17081	4.9		5	-49.9003	-0.295484	22.9		7	13.9792	-49.8619	7.9		4	-7.01196	-9.34024	0			3	1.7295	-16.337	-0.6	root 3	1	0	0	0		7	-78.8023	-28.5942	43.6		13	-36.3189	-49.6062	58.8			3	3.68269	-2.83312	10.3		5
		3	-7.1131	-9.76638	7.8		6	-58.4039	1.12259	28		8	18.4362	-57.61	9.8		5	-13.7884	-19.854	9.2			4	0.0340695	-31.771	1.3		2	2.7	-0.362679	3.7		8	-84.8989	-28.0158	48.5		14	-40.5662	-57.2567	68		root 5	1	0	0	0		6
		4	-9.64005	-15.465	8.6		7	-67.9083	1.58438	32.3		9	18.5275	-68.2903	10.6		6	-14.29	-24.3617	13.3			5	-0.712452	-41.5972	4.2		3	8	-4.09097	-4.6		9	-87.7976	-27.7386	58		15	-42.9895	-64.0262	74.5			2	8.19424	1.65037	2.5		7
		5	-9.74583	-18.174	10.3		8	-74.8009	-0.50405	35.9	root 3	1	0	0	0		7	-20.761	-33.844	25.5			6	-0.0221774	-51.8308	6.3		4	4.4	-13.1546	-2		10	-90.4985	-27.4888	67.9		16	-43.9235	-66.817	83.3			3	15.1166	6.37147	4.6		8
		6	-15.4264	-23.0168	14	root 4	1	0	0	0		2	5.4564	4.54211	0.5		8	-23.1851	-45.4985	37.2		root 3	1	0	0	0		5	-1	-18.1433	3.4	root 3	1	0	0	0		17	-47.5669	-65.4257	90.1			4	22.4836	14.4543	8.6		9
	root 5	1	0	0	0		2	-7.48587	8.87345	3.3		3	5.4832	7.43493	1.7	root 4	1	0	0	0			2	-5.60034	0.394968	-1.8		6	-2.9	-26.3924	8.7		2	-0.243197	-4.49988	-0.4		18	-51.584	-63.8918	95.3			5	22.2533	32.0838	10		10
		2	1.38727	2.43155	-1		3	-16.6571	12.0333	3.6		4	10.3462	13.0763	4.8		2	3.90275	11.3517	-5			3	-13.6213	3.04794	-6.1		7	-3	-29.5234	12.7		3	-0.0700305	-5.73179	-5.1	root 3	1	0	0	0			6	25.8115	38.4156	12.9		11
		3	5.63913	5.36555	-7.3		4	-25.049	9.83527	5.4		5	20.6214	28.2351	15.8		3	-5.75908	17.7411	-13.6			4	-23.5114	2.18232	-6.1		8	-6	-35.5995	21.7		4	1.37519	-10.3029	-1.8		2	11.4986	-0.804246	8.8			7	28.8719	46.2545	17.6	root 3	1
		4	4.29105	-2.05161	-1.7		5	-35.5867	10.2656	10		6	25.6637	34.7158	20.5		4	-10.4938	14.1396	-9.6			5	-32.1343	7.32508	-1.1		9	-6.2	-42.3717	30.5		5	-1.15315	-28.6637	5.8		3	20.9635	-4.18683	13.4			8	32.6756	45.9994	21		2
		5	5.73563	-19.0312	8.2		6	-42.0596	9.59358	12.1		7	32.3369	44.0842	29.3		5	-20.534	16.8123	-3.7		root 4	1	0	0	0		10	-6.2	-49.1281	39.9		6	-2.10624	-35.5765	11.4		4	34.4348	-5.74897	20			9	34.997	52.5919	24.8		3
		6	7.60959	-29.273	8.2		7	-47.8352	8.98085	12.3		8	36.3215	54.4075	40.7		6	-20.6561	18.1535	-3.1			2	3.96407	4.11702	1.7		11	-4.4	-56.6659	49.6		7	-3.87935	-45.6839	10.7		5	44.7283	-11.9713	26.2		root 6	1	0	0	0		4
		7	5.21615	-35.6941	5.9		8	-51.1732	7.63005	15.1	root 4	1	0	0	0		7	-30.8275	23.6211	1.5			3	6.78217	7.50089	5.1		12	-3	-65.7973	57.3	root 4	1	0	0	0		6	59.8902	-13.1474	31.1			2	4.9968	1.22103	4.2		5
	root 6	1	0	0	0		9	-64.4142	5.94627	21.9		2	-3.01251	-2.38861	3.9		8	-46.1628	24.2951	5			4	5.37438	12.435	6.7	root 4	1	0	0	0		2	-0.243197	-4.49988	-0.4		7	73.9745	-13.8116	40			3	11.4942	1.67341	6.9		6
		2	1.38727	2.43155	-1		10	-68.4932	7.63447	21.2		3	-7.25763	-5.07969	-2.9	root 5	1	0	0	0			5	10.0669	8.02687	9.4		2	2.7	-0.362679	3.7		3	-0.0700305	-5.73179	-5.1	root 4	1	0	0	0			4	19.3985	0.864285	13		7
		3	5.63913	5.36555	-7.3		11	-73.0392	6.38152	24.4		4	3.971	3.69279	-0.1		2	3.90275	11.3517	-5			6	15.6449	11.2409	16.7		3	8	-4.09097	-4.6		4	7.39344	-7.1822	-4.7		2	8.58302	-2.77937	5.7			5	23.6965	1.31894	14.9		8
		4	10.0985	-0.840898	-1.8	root 5	1	0	0	0		5	13.916	6.41597	3.3		3	-1.60634	18.4683	-11.4			7	21.0716	16.3589	24.3		4	12.8	-12.5432	2.5		5	14.8757	-3.48356	-2.3	root 5	1	0	0	0			6	36.1211	6.45987	22.9		9
		5	13.3795	-7.67365	5.4		2	-6.41184	11.5242	0.2		6	21.8716	16.3589	8.7		4	-8.95664	29.7229	-13.6			8	23.4747	20.547	29.1		5	15.6	-23.4525	9		6	17.2	0	2.8		2	-7.25298	-10.3513	9.3			7	43.2491	15.6517	30.5	root 4	1
	root 7	1	0	0	0		3	-9.41718	21.6789	3.1		7	27.391	12.6423	17.6		5	-15.5415	34.7644	-16.8		root 5	1	0	0	0		6	21.6	-29.5903	14.1	root 5	1	0	0	0		3	-7.51618	-14.7814	12.8			8	42.8618	21.333	34.1		2
		2	1.38727	2.43155	-1		4	-3.3293	25.741	5.4		8	31.9701	8.26731	25.3		6	-21.4519	43.8017	-12.7			2	3.57047	-7.81136	1.7	root 5	1	0	0	0		2	1.69964	-0.412421	-4.2		4	-5.42419	-24.7	18.1			9	47.2616	25.069	36.9		3
		3	5.63913	5.36555	-7.3	root 6	1	0	0	0		9	36.72	6.54538	28.7		7	-32.4041	59.6272	-9.8			3	7.91779	-6.27985	4.3		2	2.7	-0.362679	3.7		3	1.5392	5.35875	2.3		5	-4.79014	-34.6782	26.5			10	49.0503	32.079	38.9		4
		4	8.53838	-5.43135	2		2	-0.10068	11.4825	6.1		10	40.107	7.10181	37.3		8	-33.8218	72.9988	-6.3		root 6	1	0	0	0		3	8	-4.09097	-4.6		4	3.77287	12.4926	10		6	-0.0565813	-47.3156	36.2		root 7	1	0	0	0	root 5	1
		5	7.28246	-7.48204	4.9		3	0.478737	25.0292	10.7		11	44.9784	8.19382	44.2	root 6	1	0	0	0			2	3.29857	0.821001	4.3		4	15.1	-1.15296	-5.3		5	4.944	16.3305	17.5		7	6.65218	-60.0148	44.5			2	-0.105559	-1.59243	4.6		2
		6	12.1458	-17.8408	10.5		4	-2.54851	39.3722	15.1		12	49.7735	11.281	49.8		2	3.90275	11.3517	-5			3	12.1985	-0.852068	11.3		5	20.8	4.3367	-5.4	root 6	1	0	0	0		8	9.2074	-65.4087	50.2			3	4.11414	-13.3951	6.3		3
		7	20.6516	-20.6731	16.3		5	-3.92673	47.7249	19.6		13	54.4339	14.4645	55.2		3	3.17311	20.0259	-9.8			4	20.6137	-9.7006	16		6	22.6	4.37126	-5.8		2	-0.243197	-4.49988	-0.4		9	14.8126	-68.3423	55.7			4	8.06698	-23.1662	10.9	root 6	1
		8	25.199	-21.4968	17		6	-5.47309	51.3113	23.7		14	57.2043	15.1094	57.6		4	3.98015	28.1418	-2.7			5	27.009	-9.94628	18.2		7	35.1	11.315	-4.1		3	-0.0700305	-5.73179	-5.1		10	14.6653	-73.6429	60.3			5	7.37589	-26.8405	10.6		2
		9	33.092	-23.0876	21.6		7	-5.91876	56.3513	24.3		15	58.8472	16.2106	61.7		5	4.60563	35.5852	3			6	30.0403	-9.14716	20		8	50.3	14.2568	-3.3		4	-9.40309	1.17914	-4.3		11	15.6481	-77.1155	65.8			6	12.3536	-32.9517	12.3		3
		10	38.315	-35.9076	24.3	root 7	1	0	0	0		16	62.1874	18.966	74.3		6	6.73967	43.4502	12.7			7	34.4685	-8.37097	22.1		9	58.6	18.3948	-0.9		5	-15.1339	13.8076	0		12	18.092	-80.2174	73.3			7	14.6845	-48.0924	15.6		4
		11	56.4198	-45.4911	30.9		2	-0.112013	2.29437	6.4		17	64.7472	18.0948	74.3	root 7	1	0	0	0			8	40.4991	-10.4645	24.2		10	62.6	20.0718	-0.9		6	-19.0372	16.5867	3.7		13	21.958	-84.3473	81			8	16.1163	-64.5511	19.9		5
	root 8	1	0	0	0		3	8.7828	9.95394	10.8		18	67.2102	18.7681	78.9		2	7.97861	7.32066	-1.7			9	50.9517	-11.855	31.9		11	68.1	22.8608	-1.1		7	-19.3953	20.7219	6	root 6	1	0	0	0			9	15.1506	-73.4719	27		6
		2	1.38727	2.43155	-1		4	22.3685	12.6601	17.3	root 5	1	0	0	0		3	16.7105	6.40802	4			10	59.5441	-12.2151	34.2		12	75.1	27.8294	-1.8		8	-25.522	31.2469	11		2	-9.50032	0.365472	6.8			10	21.2775	-75.3217	28.8	root 7	1
		3	5.63913	5.36555	-7.3		5	28.1638	14.6961	19.4		2	-3.01251	-2.38861	3.9		4	21.6996	-0.409105	11			11	67.8319	-16.7576	42.7	root 6	1	0	0	0	root 7	1	0	0	0		3	-14.9798	-10.687	4.8			11	22.1222	-77.0092	38.4		2
		4	21.7904	2.20432	6		6	34.7522	15.0875	22.7		3	-7.25763	-5.07969	-2.9	root 8	1	0	0	0			12	71.6405	-26.5564	50.5		2	2.7	-0.362679	3.7		2	-0.243197	-4.49988	-0.4		4	-12.2047	-14.4535	7.5		root 8	1	0	0	0		3
		5	31.9676	4.12788	10.4		7	39.6304	23.5554	25.2		4	-17.9831	-5.95289	2.5		2	6.33843	-8.41461	6		root 7	1	0	0	0		3	8	-4.09097	-4.6		3	-0.0700305	-5.73179	-5.1		5	-10.4961	-18.233	12.6			2	-2.62199	-3.14987	8.1		4
		6	40.2587	4.73135	18.2		8	47.6205	26.162	28	root 6	1	0	0	0		3	9.39036	-6.97947	6.5			2	3.98239	2.88199	5.7		4	6.1	9.94888	0.2		4	14.3164	-9.5624	4.9		6	-8.98709	-25.0306	15.1			3	-4.40712	-11.7285	14.6		5
		7	48.3656	4.38548	25.2		9	57.5242	29.5733	30.8		2	-3.01251	-2.38861	3.9		4	13.5011	-13.4388	8.4			3	13.1817	2.99439	11.7		5	5.4	15.783	1.4		5	26.3896	-10.4824	12.7		7	-10.1735	-31.5669	20.5			4	-6.40211	-22.1384	21.4		6
		8	54.2566	4.97568	29.7	root 8	1	0	0	0		3	-7.25763	-5.07969	-2.9		5	20.9295	-16.337	9.3			4	21	0	16.7		6	7.8	17.4447	4.9		6	37.4172	-9.97442	21.2		8	-8.91565	-39.677	26.6			5	-7.95401	-27.0428	29.6		7
	root 9	1	0	0	0		2	2.69155	1.93642	6.4		4	-11.5362	-15.3534	3.3		6	29.0407	-23.7029	13.2			5	27.168	4.06977	17.6		7	9	37.546	10.4		7	43.4471	-9.22377	27.6		9	-7.24851	-44.602	35.8			6	-11.3817	-39.0118	35.5		8
		2	0.477454	-3.22945	6.2		3	7.99135	1.98267	8.6		5	-16.2335	-24.8609	6.8		7	31.8529	-25.7035	18			6	38.7934	1.88983	24.4		8	16.5	45.6948	16.9		8	48.3603	-8.89239	32.3		10	1.8146	-48.1236	43.4			7	-11.9475	-42.0352	38.2		9
		3	1.19784	-6.88554	10.3		4	13.6911	-2.03241	12.8		6	-16.8431	-36.2388	12.9		8	34.6228	-32.1216	19.5			7	46.9728	3.89405	30.5		9	20.6	61.8326	26.1	root 8	1	0	0	0		11	5.72049	-56.8377	51.5			8	-13.0085	-43.7812	39.4		10
		4	2.21298	-13.4354	17.7		5	20.8941	-1.6762	16.7		7	-26.6455	-43.8312	17.1		9	50.8103	-37.034	29.5			8	50.9789	3.45619	34.9		10	24.7	66.8034	31		2	10.807	-19.745	0		12	9.46368	-60.3363	56.8			9	-11.9682	-45.1732	45.4		11
		5	3.27619	-18.4222	25.5		6	30.8691	-3.9284	24.8		8	-31.289	-50.9312	21.1		10	56.2528	-36.3639	37.4			9	58.196	1.51895	38.6	root 7	1	0	0	0		3	16.5	0	3.2		13	16.5485	-64.4114	63.3			10	-16.2723	-55.9937	52.8	root 8	1
		6	5.36746	-23.1564	34.7		7	36.9438	-5.36545	29.4		9	-35.5557	-65.4282	25.5		11	62.2521	-32.7861	45.2			10	65.7804	-11.4357	41.3		2	2.7	-0.362679	3.7		4	27.2601	-4.57079	11.3		14	18.0045	-68.8271	64.8			11	-20.0868	-59.6755	58.1		2
		7	6.29402	-24.9196	40.3	root 9	1	0	0	0		10	-36.9781	-64.9523	33.6		12	62.2521	-32.7861	53			11	73.6348	-14.9431	44.1		3	8	-4.09097	-4.6	root 9	1	0	0	0		15	24.6702	-66.1765	70.2			12	-17.5116	-61.2106	64.5		3
		8	7.65123	-26.3253	45		2	1	0	8.8	root 7	1	0	0	0	root 9	1	0	0	0			12	80.9692	-12.0192	46.7		4	-2.2	9.20415	-1.8		2	5.15386	8.37239	7.4		16	32.0854	-71.9689	78.2		root 9	1	0	0	0		4
		9	9.42709	-31.6265	49.7		3	4.34976	-8.1972	15.3		2	-3.01251	-2.38861	3.9		2	2.12636	-5.62543	4.7		root 8	1	0	0	0		5	-9.2	14.6883	2.9		3	6.35118	17.6943	11.9		17	39.2721	-76.9644	87.4			2	-8.7	0	7.9		5
		10	11.6176	-34.0696	57.2		4	7.13544	-19.8018	18.7		3	-7.25763	-5.07969	-2.9		3	0.580217	-9.685	6.2			2	-5.91157	7.10197	3.5		6	-10.9	30.0448	5.4		4	6.42113	19.3921	18	root 7	1	0	0	0			3	-18.0259	-3.30168	9		6
		11	16.62	-37.8606	64.9		5	10.9567	-25.8162	22.8		4	5.45334	-12.8113	3.5		4	3.14619	-15.472	6.5			3	-8.06754	10.9472	3.9		7	-12.2	37.1375	7.9	root 10	1	0	0	0		2	-3.63279	-3.7575	6.6			4	-29.721	-6.93104	10.2		7
		12	18.9024	-43.1311	69.4		6	13.6444	-30.2412	27.1		5	16.9527	-23.8848	10.1		5	1.98773	-26.3603	5.2			4	-12.6481	16.8705	1.4		8	-14.5	39.628	11.9		2	15.9185	17.0786	6.5		3	-8.45523	-8.08447	11.4			5	-40.2579	-9.84963	12.6		8
		13	22.5698	-49.7092	72.3		7	14.4221	-37.4202	27.2		6	29.5285	-32.925	17.3		6	-1.28561	-8.86089	5			5	-21.1531	32.2488	0.9	root 8	1	0	0	0		3	28.6627	15.1796	9		4	-13.0028	1.07808	14.6			6	-45.6675	-9.88561	15.5		9
		14	24.7176	-49.6676	76.4		8	18.8024	-41.5381	31.6		7	33.3628	-39.5242	19.1		7	-4.83334	-14.9001	10.6			6	-29.03	41.6432	4.1		2	2.7	-0.362679	3.7		4	40.4284	19.2319	12.2		5	-3.45752	-10.5369	6.8			7	-48.3842	-13.2048	18.6		10
		15	26.0635	-56.9453	79	root 10	1	0	0	0		8	39.1552	-43.2879	20.3		8	-7.12152	-20.5195	17.2			7	-35.8383	43.825	10.5		3	8	-4.09097	-4.6		5	50.233	20.9168	18.2		6	-6.57175	-15.5924	18.8			8	-63.323	-11.8185	26.6		11
		16	25.5568	-59.1846	81.9		2	-9.12805	7.33587	6		9	46.6695	-51.4815	28.8		9	-14.5532	-29.9669	22			8	-46.4672	55.9855	14.1		4	18.1	3.89538	0.9		6	51.8913	21.5414	24.4		7	-7.01609	-20.7754	26.2			9	-73.8262	-8.36058	32.3		12
		17	28.0749	-64.5448	91.2		3	-11.3883	12.7103	9.1	root 8	1	0	0	0		10	-14.7673	-31.3495	29.9			9	-52.4984	60.7241	18.7		5	26.8	8.90213	6.6		7	54.7447	22.2639	32.2		8	-8.27967	-23.2527	30.2			10	-78.0461	-14.9874	34.2	root 9	1
	root 10	1	0	0	0		4	-14.7803	20.0435	10.6		2	-3.01251	-2.38861	3.9		11	-14.9909	-32.7305	34.7			10	-54.9202	58.188	23.4		6	30.6	8.63692	11.2		8	56.3005	22.8944	41.5		9	-10.5393	-32.6284	36.1			11	-80.6333	-14.7291	35.3		2
		2	7.60701	-6.65931	7.2	root 11	1	0	0	0		3	-7.25763	-5.07969	-2.9		12	-18.9268	-37.6657	40.3		root 9	1	0	0	0		7	36.3	11.3715	14.4		9	57.5559	23.5063	48.5		10	-9.89826	-39.4913	46			12	-84.4186	-17.1449	39.8		3
		3	17.2942	-17.3484	15		2	-11.0114	2.18023	5.9		4	-1.22836	3.61111	0.5		13	-18.4789	-39.5147	45.9			2	3.29104	-2.05248	7		8	49	16.3977	21.4	root 11	1	0	0	0		11	-12.5257	-51.0725	62		root 10	1	0	0	0		4
		4	23.206	-21.3295	20.2		3	-18.2914	8.77186	7		5	-0.581404	17.7374	5		14	-18.0033	-40.6743	50.7			3	14.5836	-10.3307	13.7		9	57	21.0201	24.2		2	-4.62974	-14.0656	4.5		12	-8.91241	-57.0524	69.6			2	1.07388	7.6058	3.8		5
		5	27.2179	-25.7536	25		4	-22.8542	14.7633	6.6		6	-0.711898	24.6214	8.8	root 10	1	0	0	0			4	25.9335	-28.4651	19.5		10	61.6	22.7807	27.7		3	-16.3466	-21.3999	11.2		13	-17.4064	-56.258	73			3	-6.06398	14.3649	10.6		6
		6	36.6159	-30.9411	33		5	-37.0715	19.7855	7.4		7	0.798953	30.5301	10.8		2	0.0677268	11.8956	7.2			5	36.6654	-33.9277	23.6		11	69.8	32.0728	32.3		4	-20.4196	-22.8893	16.5		14	-22.9724	-60.6497	79.8			4	-15.4851	28.3822	9.6		7
		7	42.8404	-42.3618	43		6	-47.2665	21.7202	10.4	root 9	1	0	0	0		3	5.86628	15.2836	10.3			6	42.7683	-38.1134	26.7		12	75.2	37.5563	32.7		5	-25.4095	-26.7979	22	root 8	1	0	0	0			5	-19.6991	27.4497	10.5		8
		8	52.1489	-46.8419	44.3		7	-55.4751	21.2642	16		2	-3.01251	-2.38861	3.9		4	3.17539	18.8866	12			7	45.3441	-43.9112	29.5	root 9	1	0	0	0		6	-23.4322	-33.4457	27.6		2	-1.67446	-5.68825	5.7			6	-22.926	30.3122	9.2		9
		9	54.377	-49.2586	51.4		8	-62.9047	24.4752	21.4		3	-7.25763	-5.07969	-2.9		5	9.85654	15.5627	12.3			8	50.4394	-46.2349	37		2	3.8	-4.01035	2.3		7	-22.0543	-43.2429	33		3	-3.29588	-11.2993	10.3			7	-26.8406	33.3348	13		10
	root 11	1	0	0	0	root 12	1	0	0	0		4	-14.0194	-7.2013	2.3		6	9.58464	19.0565	15			9	55.2247	-55.2915	50.1		3	9.3	-16.0754	7.2		8	-12.8125	-52.4283	41.3		4	-4.07334	-14.2688	18.1			8	-31.3369	34.7123	16.1	root 10	1
		2	5.95569	-8.26769	8.5		2	-6.80518	-1.48282	7.6		5	-21.4877	-10.9853	9.5		7	14.2621	20.6552	18			10	52.1829	-55.2201	57.9		4	9.3	-30.95	11.4		9	-4.73694	-57.3113	48.9		5	-4.88503	-18.3476	23.2			9	-37.7986	42.5597	16.8		2
		3	14.8587	-16.3166	15.7		3	-9.96248	-5.11365	11.9		6	-30.2196	-12.9904	12.7		8	21.7208	25.4662	26.5			11	49.024	-59.7122	64.1		5	11.1	-37.9143	11.7		10	7.14121	-55.8104	56.6		6	-5.62287	-24.677	30.1			10	-41.9227	41.2967	18.6		3
		4	24.9997	-21.4801	22.3		4	-18.6147	-14.3781	18.4		7	-40.8371	-14.3059	19.1	root 11	1	0	0	0			12	44.3043	-64.7831	66.6		6	14.2	-49.7046	15		11	10.9426	-55.7859	61.4		7	-6.23762	-29.5093	35.7			11	-45.5903	45.5297	20.8		4
		5	36.027	-27.1033	29.5		5	-24.5436	-7.47795	18.2		8	-47.9414	-14.0933	25.3		2	29.8419	36.681	37		root 10	1	0	0	0	root 10	1	0	0	0		12	12.3078	-56.0961	68.5		8	-8.26684	-34.8701	38.3		ro0t 11	1	0	0	0		5
		6	46.3619	-31.0887	36.2		6	-33.1752	-14.6405	20.8		9	-53.8481	-13.95	30.4		3	32.9686	39.3497	39.7			2	-9.3339	3.88491	0.9		2	3.5	7.28004	1.3		13	13.7711	-55.9728	74.2		9	-4.10072	-48.0133	48			2	4.09858	0.810878	7.2		6
		7	47.0692	-39.052	44		7	-37.9648	-15.5373	24.8		10	-58.8807	-18.4049	34.3		4	36.0863	40.7403	41.6			3	-19.0467	4.45864	5.7		3	9.8	3.75052	6.4		14	16.0485	-46.9076	81.6		10	-1.58554	-63.1357	57.3			3	6.59678	1.2294	11.9		7
	root 12	1	0	0	0		8	-42.6297	-16.0692	29.1		11	-68.2536	-18.554	39.6		5	41.6161	45.7587	43.5		root 11	1	0	0	0		4	9.8	10.1232	6.9		15	17.8613	-38.632	88		11	2.34849	-72.7428	63.2			4	9.3	0	21.3		8
		2	1.38727	2.43155	-1		9	-48.0376	-22.2301	31.4		12	-76.1403	-22.6062	46.5		6	54.6287	55.8479	49.5			2	-8.93591	-7.78608	11.7		5	13.8	8.78485	8.2		16	15.3048	-52.2078	94.4	root 9	1	0	0	0			5	17.886	-15.9137	23.1		9
		3	5.63913	5.36555	-7.3		10	-58.7784	-27.1333	37.6		13	-81.7509	-26.6031	51.6		7	61.6739	57.8197	56.3			3	0.394339	-1.62175	13		6	23.1	7.56601	10.6	root 12	1	0	0	0		2	-3.145	7.91138	7			6	20.8186	-25.2944	27.4		10
		4	-1.38497	9.21426	-2		11	-71.9918	-33.1748	48.1	root 10	1	0	0	0		8	67.9305	59.6499	61.9			4	9.89079	2.11008	14.7		7	28.3	1.62943	14.9		2	-3.20564	1.61546	6.4		3	-3.72599	17.6905	12		root 12	1	0	0	0		11
		5	-6.45695	19.6275	0.3	root 13	1	0	0	0		2	4.09104	-2.05248	0.6		9	68.239	58.1797	70.7			5	18.1619	4.36485	16		8	31.8	4.13448	17		3	2.26392	4.13448	10.2	root 10	1	0	0	0			2	-5.00306	1.16867	9.6		12
		6	-22.5284	19.6875	7.2		2	-13.3113	2.15614	9.4		3	10.5764	-3.37466	4.6		10	68.4404	57.1987	79			6	26.8907	12.657	17.6		9	41.5	4.73409	22		4	14.0966	1.30218	23.9		2	0.203521	6.50284	6			3	-12.3053	1.50725	14.5
		7	-32.8157	19.0637	12.4		3	-21.5075	1.72524	13.7		4	16.3815	-3.02371	11.6		11	68.6383	56.2169	87.5		root 12	1	0	0	0		10	49.6	-1.3336	29.6		5	17.6889	-7.48776	28		3	2.13696	8.49138	8.6			4	-19.8114	2.18232	19.4
		8	-42.9348	19.7454	16	root 14	1	0	0	0		5	23.188	-7.54709	16.3		12	75.9966	56.1169	76.8			2	-5.21233	26.2287	4.7		11	55.3	-1.81792	35.7		6	20.8946	-12.4958	36.3		4	5.03482	8.60271	12.5			5	-28.1195	2.79383	22.3
		9	-49.6004	18.0861	19.7		2	-1.51194	2.27971	7.1	root 11	1	0	0	0		13	80.2159	57.4678	81.7			3	-6.67091	36.0759	6.7		12	64.5	-1.88215	40.7		7	23.6175	-15.7933	43.4		5	7.56816	18.2212	14.8			6	-41.9284	3.25138	25.8
	root 13	1	0	0	0		3	-3.30033	0.376816	16.2		2	-4.61577	-9.88852	3.3		14	83.4504	58.6394	88			4	-8.85369	48.2243	14.7		13	70.6	-2.88707	46.1		8	24.9244	-21.3368	49.6		6	13.5477	30.1897	20.1			7	-46.9135	2.21494	29.1
		2	1.38727	2.43155	-1		4	-5.73252	-3.72609	16.2		3	-11.5528	-21.5268	9.8	root 12	1	0	0	0			5	-12.9023	55.4149	19.9		14	76.8	-3.93594	52		9	28.2958	-23.0004	55		7	20.4877	34.0699	21			8	-58.0438	3.86138	31.1
		3	5.63913	5.36555	-7.3		5	-5.4941	-6.34264	24.8		4	-17.8032	-30.7365	15.1		2	-1.62866	7.37077	4.2			6	-16.6607	64.1656	25		15	80.7	-2.99284	59.1		10	31.7231	-22.8319	64.3		8	21.2784	57.2186	28.5			9	-66.6	0	32.5
		4	16.9457	5.18953	6		6	-2.09636	-18.6123	31.8		5	-22.1677	-44.4099	12.8		3	-1.50515	1.47444	10.6			7	-18.0517	68.6592	33.7		16	85.1	-2.02596	66.1		11	35.5492	-22.6851	74.2	root 11	1	0	0	0			10	-70.7822	-15.7124	34.9
		5	27.8577	8.58056	11.7		7	2.21298	-20.9297	39		6	-21.037	-51.9853	19.2		4	-1.5	0	15.2		root 13	1	0	0	0	root 11	1	0	0	0		12	39.6746	-22.5495	84		2	3.27834	3.1024	6.1			11	-70.874	-24.3553	36.2
		6	39.3353	9.43333	18.7		8	2.98312	-27.6744	44.6		7	-20.9379	-58.6783	23.6		5	1.69478	-1.49678	19.7			2	-12.0968	6.52361	8.1		2	-0.2	10.3665	2.2	root 13	1	0	0	0		3	6.52273	5.9029	12.2		root 13	1	0	0	0
		7	49.1908	7.82085	28		9	3.58413	-32.8979	46.1		8	-20.0917	-63.3055	31.2		6	3.68385	2.64376	27.6			3	-22.5	0	15	root 12	1	0	0	0		2	-10.0219	3.13591	-1.5		4	10.1154	9.19821	17.1			2	-3.03725	-7.86286	9.2
		8	55.6018	7.4997	31		10	7.06657	-40.7118	53.3		9	-20.2332	-66.4861	35.3		7	3.17286	15.0953	28			4	-34.0048	1.38159	23.1		2	-7.6	9.30352	2.4		3	-12.3003	-0.387986	7.8		5	13.2375	12.9785	24.8			3	-4.96628	-14.4359	17.4
		9	61.9358	6.13194	38.2		11	8.48976	-51.3121	61.2	root 12	1	0	0	0		8	6.07938	11.8487	37			5	-39.7012	-0.670903	25.7		3	-15.4	13.8933	7.3		4	-12.6913	-13.1838	16.2		6	15.6042	20.5165	35.2			4	-6.1482	-19.427	26.6
	root 14	1	0	0	0		12	15.4234	-62.8671	69.8		2	1.07135	3.64724	2.7		9	6.03865	8.40309	43			6	-41.3162	-6.65533	24.7		4	-18.4	30.493	15.7		5	-16.4462	-21.3902	21.5		7	17.0186	30.6405	43.1			5	-8.15522	-21.5756	36.6
		2	1.38727	2.43155	-1		13	18.1234	-73.0102	76.2		3	6.31884	21.6068	9								7	-51.9327	-6.91364	32.7		5	-22	38.6936	24.1		6	-19.3632	-26.8092	27.9		8	19.4892	36.053	51.2			6	-10.2008	-22.9126	41.5
		3	5.63913	5.36555	-7.3		14	21.0777	-75.2985	81.3		4	11.8277	29.3975	12.3								8	-55.4423	-7.08727	38.3		6	-24.9	43.5943	30.5		7	-22.0342	-27.9848	34.5		9	20.1165	39.1404	57.8			7	-6.5615	-28.7858	46.8
		4	4.18566	13.9607	-1.7		15	24.1828	-80.0202	88.1		5	17.3408	37.1297	13.6								9	-61.8371	-6.83043	45.1		7	-28	47.3279	34.7		8	-23.2828	-30.4513	41		10	15.5102	41.7548	66.3			8	-0.141264	-32.0516	51.1
		5	-0.181698	17.7451	-1.7		16	25.9307	-83.927	92.9		6	20.4406	44.8062	17.5								10	-63.5629	-9.41151	50.7	root 13	1	0	0	0		9	-22.9067	-35.8052	47.4		11	12.2041	52.0816	75.4			9	6.74272	-44.3929	63
		6	2.39872	21.6332	1.4		17	25.0947	-86.0297	100		7	28.1041	54.1506	21.9								11	-65.971	-7.53479	53.8		2	-9.2	0	4.2		10	-23.4258	-41.4307	56.3		12	8.2312	52.8551	90.2			10	6.52521	-46.0513	67
		7	2.11703	24.4806	9.8		18	24.1193	-89.0422	105.4		8	32.0584	61.7232	25.7								12	-68.7882	-18.8727	55.1		3	-15.4	-2.64863	12.9		11	-21.2506	-48.0804	63.7		13	-0.969758	54.7403	102.1			11	13.2462	-46.0583	70.6
		8	3.39146	28.3403	17.4	root 15	1	0	0	0	root 13	1	0	0	0								13	-73.5429	-28.4929	58.7		4	-20.2	-5.16271	19.7		12	-18.9523	-50.5797	72	root 12	1	0	0	0			12	18.9005	-54.7809	79
		9	2.56934	34.461	21.6		2	-10.1815	5.83841	-0.6		2	-3.20312	1.19328	2.3							root 14	1	0	0	0		5	-26.2	-6.24352	19.1		13	-14.8013	-49.937	81		2	-6.12969	7.4301	6.5			13	23.1731	-52.5146	81.9
		10	0.976155	43.3757	23.8		3	-14.32	2.86085	8.4		3	-8.57628	5.82699	3.3								2	-3.52226	-3.18896	8.5		6	-32.8	-7.51562	27		14	-16.8758	-53.0754	86.3		3	-7.2421	13.6873	13.1			14	26.2165	-57.802	84.6
		11	3.71073	45.5843	28.6		4	-18.5012	0.700574	8.9		4	-11.9965	6.50284	3.3								3	-6.91434	-9.82309	16.7		7	-40.9	-10.5962	32.2		15	-18.9033	-53.7792	92.5		4	-8.80254	18.3811	18.8			15	34.1082	-60.0766	95
	root 15	1	0	0	0		5	-20.7302	3.4643	9.4		5	-15.4504	13.9454	5.2								4	-13.9354	-17.92	23		8	-50.2	-16.9978	42							5	-11.1287	24.4075	26.1			16	38.9997	-67.1159	97
		2	-3.30114	13.5159	-0.3		6	-30.2947	8.57814	15.3		6	-21.0393	17.6393	4.7								5	-16.5083	-21.8787	27.9		9	-50.2	-23.163	48.9							6	-12.9235	28.2153	34.8			17	43.5518	-62.7388	102
		3	-19.3659	14.0434	6.6		7	-35.848	17.6548	23.4													6	-19.8921	-26.0313	34		10	-50.2	-32.2055	55.7							7	-13.0741	29.2934	38.4
		4	-25.1102	22.3451	7.3		8	-45.4399	23.1845	31.8													7	-17.6431	-36.2388	38.4		11	-50.2	-30.3521	63.6							8	-21.7863	47.6868	47
		5	-31.079	30.9184	4.7		9	-57.1428	24.5088	38.8													8	-20.0086	-39.2718	46.7		12	-50.2	-28.7598	70.8							9	-22.8282	51.8044	55.3
		6	-34.6326	42.4129	5.5		10	-61.3341	32.1182	45.4													9	-23.886	-47.6416	51.4	root 14	1	0	0	0							10	-23.9579	56.2671	61.5
		7	-47.4799	53.2594	3.8		11	-66.1555	33.649	48.3												root 15	1	0	0	0		2	-7.4	-3.10534	5.1							11	-25.2007	63.6851	69.8
		8	-52.7048	62.3681	3.8	root 16	1	0	0	0													2	-0.705634	1.61407	5.6		3	-7.3	-4.14241	12.6						root 13	1	0	0	0
		9	-52.5836	73.8196	1.2		2	-5.32639	3.3598	8.4													3	-1.22249	3.22108	14.9		4	-7.4	-4.83024	20.3							2	-1.13274	7.6046	5.3
							3	-0.633294	3.8151	15.9													4	4.99964	0.413468	23.7		5	-7.5	-6.89614	25.5							3	-2.25895	10.5955	10.8
							4	3.85889	4.28295	23.7													5	9.88996	-12.2486	32.6		6	-7.4	-8.96826	31.4							4	-2.52836	15.1302	10.8
							5	9.38715	7.18364	29.2													6	14.1991	-17.2089	39.3		7	-3.2	-4.58057	29.5							5	-2.7607	18.1497	16
							6	10.9979	9.64815	33.9													7	21.453	-23.0569	45.2		8	-3.2	-3.87596	38.6							6	-5.5162	19.795	25.8
							7	13.3138	13.4067	42.2													8	26.4763	-29.8952	53		9	-3.1	-3.17288	47							7	-8.14919	24.7575	35
							8	17.6169	11.5823	43.7													9	34.2016	-32.6732	60.2		10	-3	-2.82176	56.5							8	-11.2879	32.8825	41.6
							9	17.5068	13.6484	49.8													10	41.4762	-39.3941	67.5		11	-3.3	2.46539	64.2							9	-13.9705	33.1913	49.1
							10	17.5576	14.4807	54.9													11	50.1838	-44.6777	77.4		12	-3	7.05319	71.1							10	-16.7514	33.4655	57.7
							11	19.3463	16.2625	61.8													12	57.732	-51.0699	86		13	-3.2	11.2704	80.7							11	-20.6359	34.2462	64.1
							12	20.6909	18.4586	70.7												root 16	1	0	0	0		14	-3.3	12.6711	88.7							12	-23.0217	34.5386	72.8
							13	22.2852	19.8537	79.4													2	-9.54099	4.26951	8.1		15	-3.2	14.0838	97.1							13	-27.2647	32.0687	81.1
							14	23.8446	20.409	84.9													3	-2.07471	11.2403	11.3		16	-6	21.8481	104.5							14	-28.4737	30.1606	90.5
							15	27.1818	22.4225	92.5													4	-2.41794	16.8521	17.7		17	-11.6	16.8646	114.1							15	-30.7404	27.785	98.5
							16	36.3744	25.0593	98.3													5	0.743992	23.221	27.3												16	-32.026	28.9296	104.7
							17	43.2058	28.0431	105.9													6	2.53916	27.9552	32.7												17	-33.812	29.9777	111.5
							18	48.9231	28.1809	114.4													7	1.09568	36.9029	41.9												18	-36.3921	30.8689	120
							19	51.5581	27.9801	119.8													8	-2.26339	43.3903	49.7												19	-38.7787	31.7603	127
							20	56.0835	27.9623	126.6													9	-5.03037	46.5696	58.2												20	-42.1089	34.3647	135.7
							21	60.9432	31.4231	135.8													10	-5.58102	43.1727	64.6												21	-45.4861	33.3943	143.3
							22	61.5536	27.5281	140.6													11	-5.74708	36.6288	70.6												22	-50.7324	32.0797	152
																							12	-7.62063	43.1894	77.4												23	-52.489	31.143	158.4
																							13	-10.7408	47.0088	81.9												24	-54.4409	29.5909	166
																							14	-13.1862	46.4891	88.2											root 14	1	0	0	0
																							15	-16.8053	45.7198	93.2												2	0.924646	5.75631	5.3
																							16	-18.677	47.2704	98.9												3	1.75477	10.4058	10.3
																							17	-20.5591	48.7919	104.3												4	-0.832981	19.0784	13.8
																							18	-29.5047	67.3279	113.9												5	3.90277	24.9913	19.6
																							19	-34.8495	72.8912	122.9												6	5.91185	29.198	31.1
																																						7	7.94015	33.4968	34.8
																																						8	13.4017	29.7585	41.3
																																						9	19.2592	27.1348	49.7
																																						10	20.8008	27.7343	59.3
																																						11	23.0364	28.421	67.2
																																						12	25.2702	29.1155	75.7
																																						13	21.9728	34.2813	82.2
																																						14	18.9921	39.8095	91.8
																																						15	16.5638	38.5587	99.3
																																						16	14.0309	37.3095	104.6
																																						17	4.44789	42.202	103.5
																																						18	-2.10266	50.0516	112.3
																																						19	-9.00264	55.4573	119.4
																																						20	-15.7854	58.2422	124
																																						21	-23.058	60.2489	128.4
																																						22	-23.1422	62.851	136.6
																																						23	-26.8312	63.5207	143.1
																																						24	-31.3782	70.1115	150
[truncated: 13 more columns]

## Sheet:  raw data for Fig 5
RLSS						CHARVP						PRVP							WDRRVP						PRHP							RLSS						CHARVP						PRVP
14 days after sowing	N70	sample 1	sample 2	sample 3	sample 4	14 days after sowing	N70	sample 1	sample 2	sample 3	sample 4	14 days after sowing	N70	sample 1	sample 2	sample 3	sample 4		14 days after sowing	N70	sample 1	sample 2	sample 3	sample 4	14 days after sowing	N70	sample 1	sample 2	sample 3	sample 4		14 days after sowing	N100	sample 1	sample 2	sample 3	sample 4	14 days after sowing	N100	sample 1	sample 2	sample 3	sample 4	14 days after sowing	N100	sample 1	sample 2	sample 3	sample 4
	S1	190.458	16.1208	7.87562	138.481		V1	2837.47	432.009	2753.46	6384.35		V1	0.0488889	0.00777778	0.0422222	0.0788889			V1	1.29109	0.21017	0.122423	0.699093		F1	0.13	0.0075	0.0075	0.1			S1	34.6738	0	53.3042	240.756		V1	3282.84	237.566	2363.38	6166.72		V1	0.06	0.00666667	0.04	0.0633333
	S2	0	9.51429	261.305	40.1006		V2	3948.64	2544.74	6032.48	3108.2		V2	0.0588889	0.0366667	0.0766667	0.0555556			V2	1.40267	0.114783	0.34682	0.856913		F2	0	0.0075	0.095	0.0275			S2	370.107	23.097	89.1966	10.5037		V2	5876.17	1978.07	3824.44	6368.23		V2	0.0811111	0.0333333	0.0422222	0.0711111
	S3	66.6505	119.282	138.561	77.9232		V3	4608.16	3205.52	7637.91	2420.56		V3	0.0655556	0.0422222	0.1	0.0433333			V3	0.509144	0.342736	0.404487	0.817764		F3	0.05	0.0675	0.0725	0.055			S3	10.5904	176.413	5.10313	3.63705		V3	6158.51	2362.67	2175.15	3519.22		V3	0.0877778	0.0544444	0.0277778	0.05
	S4	106.074	18.5474	11.2754	89.8827		V4	4130.45	3462	6362.69	1380.91		V4	0.0711111	0.0455556	0.0855556	0.0366667			V4	0.557531	0.372782	0.334117	0.98109		F4	0.0575	0.0125	0.005	0.045			S4	58.2189	173.848	57.286	38.8357		V4	4530.03	2786.22	1389.83	458.097		V4	0.0866667	0.0677778	0.0355556	0.0111111
	S5	119.638	101.162	16.1344	50.6904		V5	4617.37	5062.66	2892.36	2566.17		V5	0.0777778	0.0322222	0.0366667	0.0411111			V5	0.653603	0.325839	1.1228	1.29839		F5	0.0575	0.0775	0.0075	0.045			S5	159.479	10.7141	150.329	15.2322		V5	2944.18	3421.27	2373.87	333.172		V5	0.05	0.0688889	0.0477778	0.00888889
	S6	69.2302	162.798	114.773	0.68282		V6	5399.97	4496.96	3277.54	2791.4		V6	0.06	0.0455556	0.0466667	0.0566667			V6	0.614352	3.34506	1.4717	0.488275		F6	0.0475	0.0975	0.065	0			S6	32.3175	49.5799	0	16.4713		V6	2836.16	2504.52	3335.69	173.46		V6	0.0522222	0.0411111	0.0488889	0.00666667
	S7	7.75293	11.8118	34.8138	144.64		V7	1879.73	1792.69	3065.24	3577.49		V7	0.0366667	0.0355556	0.04	0.0666667			V7	0.473743	3.24188	1.42078	0.856704		F7	0	0.0075	0.0275	0.095			S7	2.86763	7.3469	11.84	3.47932		V7	1496.19	817.166	2418.25	152.043		V7	0.0333333	0.0144444	0.0522222	0.00444444
	S8	18.9441	2.03702	11.5155	128.798	AVERAGE	V8	1595.11	942.136	1235.45	4054.06	AVERAGE	V8	0.0322222	0.0211111	0.03	0.08	AVERAGE		V8	0.66531	0.728207	0.458385	0.729164	AVERAGE	F8	0.0125	0.0025	0.0075	0.085	AVERAGE		S8	0	0	79.0603	3.44912	AVERAGE	V8	431.739	397.221	1792.32	3745.62	AVERAGE	V8	0.0111111	0.00888889	0.0311111	0.0477778
	AVERAGE	72.3435	55.1591	74.5318	83.8999	71.4836	AVERAGE	3627.11	2742.34	4157.14	3285.39	3453	AVERAGE	0.0563889	0.0333333	0.0572222	0.0573611	0.0510764		AVERAGE	0.770931	1.08518	0.710188	0.840924	0.851806	AVERAGE	0.044375	0.035	0.0359375	0.0565625	0.0429688		AVERAGE	83.5318	55.1248	55.7649	41.5456	58.9918	AVERAGE	3444.48	1813.09	2459.12	2614.57	2582.81	AVERAGE	0.0577778	0.0369444	0.0406944	0.0329167
	STDEVPA	60.8531	58.5906	85.1519	48.3505	63.2365	STDEVPA	1286.89	1529.47	2078.74	1389.58	1571.17	STDEVPA	0.0150283	0.0122348	0.0245138	0.0156341	0.0168528		STDEVPA	0.339392	1.28591	0.503844	0.219924	0.587267	STDEVPA	0.0397993	0.0364005	0.0337717	0.0325705	0.0356355		STDEVPA	118.506	70.8828	47.719	76.0874	78.2987	STDEVPA	1870.04	1107.89	734.781	2517.03	1557.44	STDEVPA	0.0253737	0.0237642	0.0082015	0.0260989
28 days after sowing	N70	sample 1	sample 2	sample 3	sample 4	28 days after sowing	N70	sample 1	sample 2	sample 3	sample 4	28 days after sowing	N70	sample 1	sample 2	sample 3	sample 4		28 days after sowing	N70	sample 1	sample 2	sample 3	sample 4	28 days after sowing	N70	sample 1	sample 2	sample 3	sample 4		28 days after sowing	N100	sample 1	sample 2	sample 3	sample 4	28 days after sowing	N100	sample 1	sample 2	sample 3	sample 4	28 days after sowing	N100	sample 1	sample 2	sample 3	sample 4
	S1	250.903	0	135.672	196.609		V1	7926.35	2109.76	2378.76	4103.37		V1	0.102222	0.0322222	0.0722222	0.0677778			V1	0.344167	0.555232	1.16346	1.44754		F1	0.1	0	0.125	0.1675			S1	197.61	30.421	108.263	11.7991		V1	3133.44	4607.87	2654.69	335.584		V1	0.0733333	0.0622222	0.0511111	0.00888889
	S2	44.9316	71.8922	106.711	7.85941		V2	4705.74	3314.39	2884.83	5035.31		V2	0.0788889	0.0477778	0.0644444	0.0755556			V2	0.15956	0.717624	1.21682	0.730986		F2	0.0125	0.0575	0.0875	0.0075			S2	233.314	133.33	195.559	60.4481		V2	2977.26	4965.29	4446.04	1743.27		V2	0.0844444	0.0755556	0.0711111	0.0222222
	S3	2.65097	169.019	81.8549	0		V3	5013.38	8884.85	2967.26	1591.46		V3	0.0766667	0.111111	0.06	0.0311111			V3	0.173915	0.45119	0.797135	1.24126		F3	0.0025	0.095	0.0725	0			S3	5.05457	146.252	61.1134	59.3614		V3	4220.71	6104.05	4379.65	3852.26		V3	0.0855556	0.0844444	0.0655556	0.0611111
	S4	117.284	301.463	62.6296	3.83917		V4	3670.65	5872.06	5194.41	148.423		V4	0.0411111	0.1	0.0733333	0.00444444			V4	0.805622	0.297268	0.660152	0.766369		F4	0.11	0.1475	0.0325	0.0025			S4	80.8267	73.1456	20.7321	169.594		V4	2708.24	4815.13	2887.69	4339.63		V4	0.0566667	0.08	0.0433333	0.0711111
	S5	12.0891	112.964	81.6413	21.9169		V5	1331.26	6051.89	4609.65	523.386		V5	0.03	0.0866667	0.0822222	0.0133333			V5	2.03864	0.347287	0.82119	2.33606		F5	0.0075	0.06	0.105	0.0225			S5	53.9263	0	0	165.281		V5	2216.92	3220.25	1322.2	6304.76		V5	0.0333333	0.0388889	0.0133333	0.0922222
	S6	3.45541	28.1085	142.805	77.8484		V6	833.472	5672.14	2748.09	1131.92		V6	0.02	0.0777778	0.0666667	0.0233333			V6	0.757619	0.207294	0.683709	1.29346		F6	0	0.025	0.06	0.08			S6	10.0866	72.4471	0	222.761		V6	1957.35	2672.48	705.626	5264.48		V6	0.0477778	0.0377778	0.0133333	0.0877778
	S7	33.0805	69.6269	19.2179	0		V7	2051.1	1673.49	2824.58	4868.33		V7	0.0344444	0.0355556	0.0511111	0.0522222			V7	0.697263	0.25314	0.480188	1.80856		F7	0.01	0.0725	0.0175	0			S7	132.763	86.4419	55.4429	47.9066		V7	2825.17	4175.83	749.212	5968.64		V7	0.0411111	0.0511111	0.0211111	0.07
	S8	150.518	0	124.085	126.624	AVERAGE	V8	9707.74	1377.29	3183	3156.42	AVERAGE	V8	0.0911111	0.03	0.07	0.0577778	AVERAGE		V8	0.404024	1.0604	1.00876	2.31653	AVERAGE	F8	0.13	0	0.1	0.08	AVERAGE		S8	54.0512	73.3542	70.9242	0	AVERAGE	V8	2449.42	3164.91	1109.29	3934.99	AVERAGE	V8	0.0477778	0.0555556	0.0288889	0.0488889
	AVERAGE	76.864	94.1341	94.3272	54.3371	79.9156	AVERAGE	4404.96	4369.48	3348.82	2569.83	3673.27	AVERAGE	0.0593056	0.0651389	0.0675	0.0406944	0.0581597		AVERAGE	0.672601	0.48618	0.853928	1.49259	0.876326	AVERAGE	0.0465625	0.0571875	0.075	0.045	0.0559375		AVERAGE	95.9541	76.924	64.0043	92.1438	82.2565	AVERAGE	2811.06	4215.73	2281.8	3967.95	3319.14	AVERAGE	0.05875	0.0606944	0.0384722	0.0577778
	STDEVPA	83.1993	94.9504	38.8282	68.6348	71.4032	STDEVPA	2942.43	2490.35	932.804	1841.65	2051.81	STDEVPA	0.0293496	0.0305098	0.00876212	0.02457	0.0232979		STDEVPA	0.568274	0.268411	0.240307	0.581209	0.41455	STDEVPA	0.0524097	0.0466442	0.0345054	0.0561527	0.047428		STDEVPA	79.0123	45.0077	60.6843	76.9661	65.4176	STDEVPA	646.34	1067.65	1445.68	1918.34	1269.5	STDEVPA	0.0186871	0.0168777	0.0213288	0.0277444
42 days after sowing	N70	sample 1	sample 2	sample 3	sample 4	42 days after sowing	N70	sample 1	sample 2	sample 3	sample 4	42 days after sowing	N70	sample 1	sample 2	sample 3	sample 4		42 days after sowing	N70	sample 1	sample 2	sample 3	sample 4	42 days after sowing	N70	sample 1	sample 2	sample 3	sample 4		42 days after sowing	N100	sample 1	sample 2	sample 3	sample 4	42 days after sowing	N100	sample 1	sample 2	sample 3	sample 4	42 days after sowing	N100	sample 1	sample 2	sample 3	sample 4
	S1	69.3762	164.675	93.554	168.583		V1	3341.6	9262.11	4893.59	6263.28		V1	0.0877778	0.1	0.0822222	0.0544444			V1	0.614827	0.491158	0.826033	0.474112		F1	0.0325	0.1325	0.085	0.14			S1	373.741	155.308	126.496	84.8466		V1	6436.95	7584.73	4527.27	4353.41		V1	0.101111	0.0833333	0.0911111	0.0755556
	S2	165.915	47.1816	107.78	124.116		V2	4201.16	4178.42	4033.58	6759.15		V2	0.0522222	0.0677778	0.0733333	0.0944444			V2	1.6487	1.17614	0.671015	0.491477		F2	0.0925	0.0425	0.085	0.075			S2	82.1363	75.5603	111.814	288.784		V2	8137.72	5384.14	3914.43	4565.46		V2	0.0977778	0.0866667	0.0488889	0.0855556
	S3	41.7002	95.1637	58.5268	257.772		V3	4336.57	2292.05	4606.97	6007.42		V3	0.0566667	0.0444444	0.0566667	0.107778			V3	0.890353	1.14521	0.893165	0.545		F3	0.035	0.08	0.0425	0.1725			S3	90.4997	313.676	14.1823	63.0086		V3	7423.39	5098.33	2503.69	3728.83		V3	0.0766667	0.0833333	0.0355556	0.0744444
	S4	68.1129	27.1695	81.1013	166.918		V4	2665.51	4494.01	1922.13	5169.79		V4	0.0488889	0.0633333	0.0422222	0.0877778			V4	0.741402	0.435315	1.34353	0.379609		F4	0.06	0.0075	0.07	0.0875			S4	0	0	33.7616	83.3819		V4	2120.04	4339.38	1463.41	3888.14		V4	0.03	0.0677778	0.0266667	0.0833333
	S5	22.4355	214.511	51.4408	31.6128		V5	1372.69	6110.56	3281.43	3864.03		V5	0.0288889	0.0811111	0.0511111	0.0822222			V5	1.78324	0.538333	0.697473	0.323059		F5	0.0225	0.1475	0.0125	0.025			S5	0	49.8786	84.0515	146.366		V5	2498.74	2707.26	6570.42	4256.95		V5	0.0511111	0.0455556	0.0566667	0.0655556
	S6	4.86567	187.377	108.644	152.193		V6	2978.16	11103.6	4572.69	2854.79		V6	0.06	0.128889	0.0588889	0.0577778			V6	0.425458	0.427669	1.07521	1.20706		F6	0	0.13	0.0975	0.1025			S6	288.559	6.32562	133.403	77.5383		V6	7007.44	1212.6	5959.85	2383.94		V6	0.0822222	0.0211111	0.0855556	0.0655556
	S7	302.612	217.171	81.5453	114.789		V7	3613.52	7928.92	3755.37	2077.46		V7	0.0644444	0.102222	0.0744444	0.0444444			V7	0.896146	0.352882	0.885933	1.02115		F7	0.2075	0.105	0.06	0.085			S7	147.564	44.9446	200.618	198.015		V7	6369.13	2880.29	5666.44	2970.77		V7	0.0811111	0.0488889	0.0944444	0.0577778
	S8	61.0675	101.312	265.326	3.77388	AVERAGE	V8	5212.88	7827.48	4035.74	2421.8	AVERAGE	V8	0.102222	0.101111	0.0822222	0.0577778	AVERAGE		V8	1.05504	0.405796	0.759963	0.946553	AVERAGE	F8	0.04	0.0825	0.18	0.0025	AVERAGE		S8	39.5614	162.97	36.6005	22.3818	AVERAGE	V8	8197.87	4537.71	6749.71	3409.88	AVERAGE	V8	0.117778	0.0711111	0.102222	0.0544444
	AVERAGE	92.0107	131.82	105.99	127.47	114.323	AVERAGE	3465.26	6649.64	3887.69	4427.22	4607.45	AVERAGE	0.0626389	0.0861111	0.0651389	0.0733333	0.0718056		AVERAGE	1.00689	0.621562	0.89404	0.673502	0.799	AVERAGE	0.06125	0.0909375	0.0790625	0.08625	0.079375		AVERAGE	127.758	101.083	92.616	120.54	110.499	AVERAGE	6023.91	4218.05	4669.4	3694.67	4651.51	AVERAGE	0.0797222	0.0634722	0.0676389	0.0702778
	STDEVPA	91.3933	69.5328	63.2439	75.4137	74.8959	STDEVPA	1098.17	2732.2	886.715	1738.9	1614	STDEVPA	0.0214515	0.0253068	0.0140099	0.0211986	0.0204917		STDEVPA	0.447919	0.315578	0.207939	0.311987	0.320856	STDEVPA	0.0608148	0.0449294	0.0458417	0.051826	0.050853		STDEVPA	127.793	98.4808	58.8125	80.9508	91.5094	STDEVPA	2238.22	1826.57	1808.31	695.532	1642.16	STDEVPA	0.0263157	0.0215985	0.0273096	0.0106102
56 days after sowing	N70	sample 1	sample 2	sample 3	sample 4	56 days after sowing	N70	sample 1	sample 2	sample 3	sample 4	56 days after sowing	N70	sample 1	sample 2	sample 3	sample 4		56 days after sowing	N70	sample 1	sample 2	sample 3	sample 4	56 days after sowing	N70	sample 1	sample 2	sample 3	sample 4		56 days after sowing	N100	sample 1	sample 2	sample 3	sample 4	56 days after sowing	N100	sample 1	sample 2	sample 3	sample 4	56 days after sowing	N100	sample 1	sample 2	sample 3	sample 4
	S1	43.6062	187.8	93.8965	245.246		V1	4098.41	7627.33	2162.35	3571.3		V1	0.0622222	0.121111	0.0488889	0.0588889			V1	0.955331	0.736776	1.68023	1.09636		F1	0.115	0.125	0.135	0.0025			S1	163.175	412.196	17.0688	94.5566		V1	9231.03	6570.51	7787.75	2368.35		V1	0.0744444	0.115556	0.0944444	0.0522222
	S2	0	202.396	103.457	87.5315		V2	3691.48	4530.32	2643.02	2849.66		V2	0.0477778	0.0933333	0.0522222	0.0611111			V2	0.937394	0.776547	1.93293	1.36404		F2	0.01	0.0975	0.0375	0.1675			S2	103.699	138.329	168.164	235.311		V2	8830.27	7593.6	8178.09	4120.57		V2	0.0677778	0.112222	0.0855556	0.08
	S3	120.644	147.948	48.5139	80.9301		V3	2156.45	4945.97	1799.02	3078.78		V3	0.0477778	0.0955556	0.0422222	0.0655556			V3	0.428329	0.757952	1.08535	1.32355		F3	0	0.1325	0.02	0.0625			S3	30.9432	9.67256	72.9605	76.2896		V3	5963.09	6393.73	7933.54	4492.38		V3	0.0788889	0.0766667	0.0766667	0.0811111
	S4	39.2118	27.3171	357.036	205.369		V4	2442.79	3872.66	2589.73	4145.89		V4	0.0388889	0.0811111	0.0688889	0.0744444			V4	1.49465	1.08019	0.198373	0.786805		F4	0.1025	0.125	0.0275	0.0825			S4	239.254	18.1738	74.5432	54.735		V4	8827.47	1521.84	4756.5	3654.24		V4	0.0933333	0.0277778	0.0677778	0.0622222
	S5	0	6.87192	102.39	85.7526		V5	1452.52	2761.24	6817.03	4534.59		V5	0.0255556	0.0522222	0.108889	0.0855556			V5	1.88579	1.11815	0.623719	0.911538		F5	0.025	0.01	0.2275	0.19			S5	187.298	69.4218	28.8095	111.697		V5	6815.95	645.961	5155.73	8104.64		V5	0.0877778	0.0133333	0.0711111	0.0766667
	S6	79.2448	243.225	14.8314	221.396		V6	1152.41	4067.59	6111.39	4317.74		V6	0.0266667	0.0722222	0.117778	0.0833333			V6	0.45597	0.357656	0.723868	0.978923		F6	0	0.0075	0.075	0.05			S6	27.7242	0	215.191	160.499		V6	4545.88	548.516	5810.9	6189.73		V6	0.0688889	0.0111111	0.0888889	0.0811111
	S7	98.8995	175.504	27.6022	83.0382		V7	2107.69	4419.96	4593.78	4859.19		V7	0.0377778	0.0822222	0.0922222	0.09			V7	1.11465	0.616231	0.589044	1.01884		F7	0.065	0.135	0.0125	0.115			S7	50.1602	0	291.389	44.9666		V7	2004.24	1178.4	8985.64	3574.25		V7	0.04	0.02	0.117778	0.07
	S8	186.381	159.828	174.586	2.54765	AVERAGE	V8	3830.52	6707.46	2439.83	4078.9	AVERAGE	V8	0.0622222	0.116667	0.0444444	0.0544444	AVERAGE		V8	0.964466	0.589796	0.58848	0.957714	AVERAGE	F8	0.09	0.13	0.0275	0.0875	AVERAGE		S8	86.1645	131.514	117.899	32.3374	AVERAGE	V8	2919.22	6614.19	10488.5	4015.52	AVERAGE	V8	0.0588889	0.0844444	0.112222	0.0555556
	AVERAGE	70.9985	143.861	115.289	126.476	114.156	AVERAGE	2616.53	4866.57	3644.52	3929.51	3764.28	AVERAGE	0.0436111	0.0893056	0.0719444	0.0716667	0.0691319		AVERAGE	1.02957	0.754162	0.927749	1.05472	0.941551	AVERAGE	0.0509375	0.0953125	0.0703125	0.0946875	0.0778125		AVERAGE	111.052	97.4134	123.253	101.299	108.254	AVERAGE	6142.14	3883.34	7387.08	4564.96	5494.38	AVERAGE	0.07125	0.0576389	0.0893056	0.0698611
	STDEVPA	59.6517	78.1437	103.054	80.4944	80.336	STDEVPA	1050.27	1474.29	1810.42	658.447	1248.36	STDEVPA	0.0132142	0.0212127	0.0283864	0.0126564	0.0188674		STDEVPA	0.456263	0.23528	0.558712	0.186549	0.359201	STDEVPA	0.0447552	0.0511346	0.0702944	0.0575874	0.0559429		STDEVPA	73.0653	130.223	89.348	63.5808	89.0543	STDEVPA	2610.6	2941.97	1858.84	1669.95	2270.34	STDEVPA	0.0157178	0.041609	0.0170686	0.0110476
70 days after sowing	N70	sample 1	sample 2	sample 3	sample 4	70 days after sowing	N70	sample 1	sample 2	sample 3	sample 4	70 days after sowing	N70	sample 1	sample 2	sample 3	sample 4		70 days after sowing	N70	sample 1	sample 2	sample 3	sample 4	70 days after sowing	N70	sample 1	sample 2	sample 3	sample 4		70 days after sowing	N100	sample 1	sample 2	sample 3	sample 4	70 days after sowing	N100	sample 1	sample 2	sample 3	sample 4	70 days after sowing	N100	sample 1	sample 2	sample 3	sample 4
	S1	145.78	365.319	34.1607	59.9625		V1	2032.13	3529.39	2710.28	2666.56		V1	0.0477778	0.0866667	0.0566667	0.0333333			V1	0.550425	1.43533	1.42352	0.681699		F1	0.1425	0.24	0.03	0.0525			S1	116.57	44.3615	57.575	106.331		V1	7364.54	4910.11	6561.5	7408.61		V1	0.103333	0.0777778	0.0877778	0.121111
	S2	97.2396	135.748	23.2252	123.098		V2	2764.79	3808.82	2130.94	3786.4		V2	0.0533333	0.0788889	0.0444444	0.0377778			V2	0.217253	1.33961	0.675749	1.09999		F2	0.1	0.09	0.025	0.115			S2	338.133	178.519	19.946	320.107		V2	7781.06	4806.26	2772.25	8315.26		V2	0.117778	0.0877778	0.0444444	0.142222
	S3	92.2872	53.2768	161.269	251.814		V3	2895.81	5443.98	3651.11	6509.45		V3	0.0566667	0.0911111	0.0566667	0.0722222			V3	0.972916	0.391628	0.731621	0.695288		F3	0.065	0.035	0.14	0.135			S3	53.389	91.0372	83.8708	316.276		V3	6972.73	5769.51	1638.81	9163.17		V3	0.09	0.0866667	0.0322222	0.138889
	S4	162.643	207.284	128.098	142.926		V4	2444.01	5989.21	3455.52	6067.26		V4	0.0577778	0.0788889	0.07	0.0955556			V4	2.83903	0.453048	0.783907	0.959853		F4	0.1125	0.1275	0.0925	0.0925			S4	156.257	227.837	105.425	44.8411		V4	4906.64	7865.94	4321.09	6814.41		V4	0.101111	0.1	0.0622222	0.115556
	S5	204.215	37.0876	95.3937	141.182		V5	4128.78	6892	2937.02	4948.3		V5	0.0911111	0.0877778	0.0644444	0.0888889			V5	3.82265	0.426921	0.794675	0.795818		F5	0.135	0.03	0.0875	0.105			S5	362.386	131.845	167.54	86.092		V5	4689.89	4561.58	5157.03	5850		V5	0.0977778	0.0855556	0.0811111	0.107778
	S6	238.275	171.68	153.001	112.008		V6	4695.44	7976.97	4127.1	5459.67		V6	0.0611111	0.0933333	0.08	0.0833333			V6	3.43247	0.554461	0.816828	0.647738		F6	0.15	0.14	0.15	0.07			S6	136.781	104.687	151.407	199.109		V6	5262.79	4389.43	4464.27	6299.01		V6	0.13	0.0822222	0.105556	0.132222
	S7	46.665	75.3873	175.784	143.69		V7	3795.92	4466.66	3440.79	3026.16		V7	0.07	0.0744444	0.0755556	0.0677778			V7	0.549559	0.81473	1.18585	0.765341		F7	0.045	0.0525	0.145	0.0975			S7	96.0992	159.75	260.338	455.917		V7	5151.47	4609.35	5381.36	4706.87		V7	0.115556	0.0866667	0.116667	0.123333
	S8	26.764	190.818	153.48	8.35336	AVERAGE	V8	3888.89	5537.09	3526.77	2305.66	AVERAGE	V8	0.0622222	0.0866667	0.0644444	0.0488889	AVERAGE		V8	0.288583	0.677549	1.3322	0.615441	AVERAGE	F8	0.02	0.1575	0.105	0.0075	AVERAGE		S8	119.852	139.327	163.443	67.125	AVERAGE	V8	4521.68	3737.96	6516.26	9713.23	AVERAGE	V8	0.0766667	0.07	0.105556	0.0977778
	AVERAGE	126.734	154.575	115.551	122.879	129.935	AVERAGE	3330.72	5455.51	3247.44	4346.18	4094.96	AVERAGE	0.0625	0.0847222	0.0640278	0.0659722	0.0693056		AVERAGE	1.58411	0.76166	0.968045	0.782646	1.02411	AVERAGE	0.09625	0.109062	0.096875	0.084375	0.0966406		AVERAGE	172.433	134.67	126.193	199.475	158.193	AVERAGE	5831.35	5081.27	4601.57	7283.82	5699.5	AVERAGE	0.104028	0.0845833	0.0794444	0.122361
	STDEVPA	69.4249	99.6791	55.0811	66.1316	72.5792	STDEVPA	866.699	1419.17	583.838	1511.82	1095.38	STDEVPA	0.0124195	0.00618017	0.0106999	0.0220685	0.012842		STDEVPA	1.41692	0.384853	0.277416	0.156749	0.558985	STDEVPA	0.0450347	0.0671628	0.0458385	0.037578	0.0489035		STDEVPA	106.627	52.7019	70.6638	140.052	92.5113	STDEVPA	1230.53	1178.39	1606.47	1596.88	1403.07	STDEVPA	0.0157717	0.00807827	0.0286637	0.0142772
RLSS								CHARVP								PRVP								WDRRVP								PRHP
N70	14	28	42	56	70	ARLSS		N70	14	28	42	56	70	ACHARVP		N70	14	28	42	56	70	APRVP		N70	14	28	42	56	70	AWDRRVP		N70	14	28	42	56	70	APRHP
AVERAGE	71.4836	79.9156	114.323	114.156	129.935	101.963		AVERAGE	3453	3673.27	4607.45	3764.28	4094.97	3918.59		AVERAGE	0.0510764	0.0581597	0.0718056	0.0691319	0.0693056	0.0638958		AVERAGE	0.851806	0.876326	0.799	0.941551	1.02411	0.89856		AVERAGE	0.0429688	0.0559375	0.079375	0.0778125	0.0966406	0.0705469
STDEVPA	63.2365	71.4032	74.8959	80.336	72.5792	72.4902		STDEVPA	1571.17	2051.81	1614	1248.36	1095.38	1516.14		STDEVPA	0.0168528	0.0232979	0.0204917	0.0188674	0.012842	0.0184703		STDEVPA	0.587267	0.41455	0.320856	0.359201	0.558985	0.448172		STDEVPA	0.0356355	0.047428	0.050853	0.0559429	0.0489035	0.0477526
N100								N100								N100								N100								N100
AVERAGE	58.9918	82.2565	110.499	108.254	158.193	103.639		AVERAGE	2582.81	3319.14	4651.51	5494.38	5699.5	4349.47		AVERAGE	0.0420833	0.0539236	0.0702778	0.0720139	0.0976042	0.0671806		AVERAGE	0.78485	0.858765	0.730915	0.645293	0.689217	0.741808		AVERAGE	0.035	0.0544531	0.0744531	0.0705469	0.105078	0.0679063
STDEVPA	78.2987	65.4176	91.5094	89.0543	92.5113	83.3583		STDEVPA	1557.44	1269.5	1642.16	2270.34	1403.07	1628.5		STDEVPA	0.0208596	0.0211595	0.0214585	0.0213607	0.0166977	0.0203072		STDEVPA	0.518624	0.384496	0.274196	0.419368	0.260404	0.371418		STDEVPA	0.0482914	0.0455683	0.0568038	0.0575648	0.0605295	0.0537516
N130								N130								N130								N130								N130
AVERAGE	73.6521	72.1684	111.784	132.87	123.107	102.716		AVERAGE	3249.5	3856.39	4849.07	4131.83	4231.82	4063.72		AVERAGE	0.0540625	0.0511806	0.0678819	0.0746875	0.0788542	0.0653333		AVERAGE	0.699149	0.757585	0.651488	0.818001	0.816039	0.748453		AVERAGE	0.0423437	0.0514063	0.0726563	0.0946875	0.0916406	0.0705469
STDEVPA	63.6934	67.3173	75.5517	85.7368	71.3317	72.7262		STDEVPA	1656.55	1901.19	1982.3	1402.92	987.584	1586.11		STDEVPA	0.0204544	0.021121	0.0160104	0.0191374	0.0157644	0.0184975		STDEVPA	0.359988	0.307715	0.297743	0.24754	0.22332	0.287261		STDEVPA	0.0388098	0.0483688	0.0484908	0.0604857	0.0503291	0.0492969
																																ARLSS	N70	N100	N130	ACHARVP	N70	N100	N130
								ARLSS	N70	14	28	42	56	70	ARLSS within 70 days	N100	14	28	42	56	70	ARLSS within 70 days	N130	14	28	42	56	70	ARLSS within 70 days			14	71.4836	58.9918	73.6521	14	3453	2582.81	3249.5
									AVERAGE	71.4836	79.9156	114.323	114.156	129.935	101.963	AVERAGE	58.9918	82.2565	110.499	108.254	158.193	103.639	AVERAGE	73.6521	72.1684	111.784	132.87	123.107	102.716			28	79.9156	82.2565	72.1684	28	3673.27	3319.14	3856.39
									STDEVPA	63.2365	71.4032	74.8959	80.336	72.5792	72.4902	STDEVPA	78.2987	65.4176	91.5094	89.0543	92.5113	83.3583	STDEVPA	63.6934	67.3173	75.5517	85.7368	71.3317	72.7262			42	114.323	110.499	111.784	42	4607.45	4651.51	4849.07
										1	2	3	4	5			7	8	9	10	11			13	14	15	16	17				56	114.156	108.254	132.87	56	3764.28	5494.38	4131.83
																																70	129.935	158.193	123.107	70	4094.97	5699.5	4231.82
								ACHARVP
									N70	14	28	42	56	70	ACHARVP within 70 days	N100	14	28	42	56	70	ACHARVP within 70 days	N130	14	28	42	56	70	ACHARVP within 70 days			APRVP	N70	N100	N130	AWDRRVP	N70	N100	N130
									AVERAGE	3453	3673.27	4607.45	3764.28	4094.97	3918.59	AVERAGE	2582.81	3319.14	4651.51	5494.38	5699.5	4349.47	AVERAGE	3249.5	3856.39	4849.07	4131.83	4231.82	4063.72			14	0.0510764	0.0420833	0.0540625	14	0.851806	0.78485	0.699149
									STDEVPA	1571.17	2051.81	1614	1248.36	1095.38	1516.14	STDEVPA	1557.44	1269.5	1642.16	2270.34	1403.07	1628.5	STDEVPA	1656.55	1901.19	1982.3	1402.92	987.584	1586.11			28	0.0581597	0.0539236	0.0511806	28	0.876326	0.858765	0.757585
																																42	0.0718056	0.0702778	0.0678819	42	0.799	0.730915	0.651488
								APRVP																								56	0.0691319	0.0720139	0.0746875	56	0.941551	0.645293	0.818001
									N70	14	28	42	56	70	APRVP within 70 days	N100	14	28	42	56	70	APRVP within 70 days	N130	14	28	42	56	70	APRVP within 70 days			70	0.0693056	0.0976042	0.0788542	70	1.02411	0.689217	0.816039
									AVERAGE	0.0510764	0.0581597	0.0718056	0.0691319	0.0693056	0.0638958	AVERAGE	0.0420833	0.0539236	0.0702778	0.0720139	0.0976042	0.0671806	AVERAGE	0.0540625	0.0511806	0.0678819	0.0746875	0.0788542	0.0653333
									STDEVPA	0.0168528	0.0232979	0.0204917	0.0188674	0.012842	0.0184703	STDEVPA	0.0208596	0.0211595	0.0214585	0.0213607	0.0166977	0.0203072	STDEVPA	0.0204544	0.021121	0.0160104	0.0191374	0.0157644	0.0184975			APRHP	N70	N100	N130
																																14	0.0429688	0.035	0.0423437
																																28	0.0559375	0.0544531	0.0514063
								AWDRRVP	N70	14	28	42	56	70	AWDRRVP within 70 days	N100	14	28	42	56	70	AWDRRVP within 70 days	N130	14	28	42	56	70	AWDRRVP within 70 days			42	0.079375	0.0744531	0.0726563
									AVERAGE	0.851806	0.876326	0.799	0.941551	1.02411	0.89856	AVERAGE	0.78485	0.858765	0.730915	0.645293	0.689217	0.741808	AVERAGE	0.699149	0.757585	0.651488	0.818001	0.816039	0.748453			56	0.0778125	0.0705469	0.0946875
									STDEVPA	0.587267	0.41455	0.320856	0.359201	0.558985	0.448172	STDEVPA	0.518624	0.384496	0.274196	0.419368	0.260404	0.371418	STDEVPA	0.359988	0.307715	0.297743	0.24754	0.22332	0.287261			70	0.0966406	0.105078	0.0916406
								APRHP	N70	14	28	42	56	70	APRHP within 70 days	N100	14	28	42	56	70	APRHP within 70 days	N130	14	28	42	56	70	APRHP within 70 days			One-factorial ANOVA							One-factorial ANOVA
									AVERAGE	0.0429688	0.0559375	0.079375	0.0778125	0.0966406	0.0705469	AVERAGE	0.035	0.0544531	0.0744531	0.0705469	0.105078	0.0679062	AVERAGE	0.0423437	0.0514063	0.0726563	0.0946875	0.0916406	0.0705469			ARLSS							ACHARVP
									STDEVPA	0.0356355	0.047428	0.050853	0.0559429	0.0489035	0.0477526	STDEVPA	0.0482914	0.0455683	0.0568038	0.0575648	0.0605295	0.0537516	STDEVPA	0.0388098	0.0483688	0.0484908	0.0604857	0.0503291	0.0492969			SUMMARY							SUMMARY
																																groups	points	sum	mean	variance			groups	points	sum	mean	variance
																																N70	5	509.813	101.963	624.736			N70	5	19593	3918.59	201602
								Root length	N70		N00		N130																			N100	5	518.195	103.639	1373.77			N100	5	21747.3	4349.47	1.85183e+06
									AVERAGE	STDEVPA	AVERAGE	STDEVPA	AVERAGE	STDEVPA																		N130	5	513.581	102.716	796.286			N130	5	20318.6	4063.72	338904
								14	571.869	95.8538	471.934	122.111	589.217	27.2075
								28	639.325	151.327	658.052	117.481	577.347	172.548
								42	914.581	129.384	883.994	131.222	894.275	157.048																		ANOVA							ANOVA
								56	913.25	248.646	866.036	92.225	1062.96	327.056																		sources	SS	df	MS	F	P-value	F crit	sources	SS	df	MS	F	P-value	F crit
								70	1039.48	136.553	1265.54	272.637	984.854	134.744																		between-column	7.04938	2	3.52469	0.00378349	0.996225	3.88529	between-column	480610	2	240305	0.301344	0.745261	3.88529
																																within-column	11179.2	12	931.597				within-column	9.56933e+06	12	797444
																																Total	11186.2	14					Total	1.00499e+07	14
																																One-factorial ANOVA							One-factorial ANOVA
																																APRVP							AWDRRVP
																																SUMMARY							SUMMARY
																																groups	points	sum	mean	variance			groups	points	sum	mean	variance
																																N70	5	0.319479	0.0638958	7.91217e-05			N70	5	4.4928	0.89856	0.0075512
																																N100	5	0.335903	0.0671806	0.000441042			N100	5	3.70904	0.741808	0.00693283
																																N130	5	0.326667	0.0653333	0.000151035			N130	5	3.74226	0.748453	0.0053303
																																ANOVA							ANOVA
																																sources	SS	df	MS	F	P-value	F crit	sources	SS	df	MS	F	P-value	F crit
																																between-column	2.71134e-05	2	1.35567e-05	0.0605932	0.941492	3.88529	between-column	0.0785789	2	0.0392895	5.94865	0.0160323	3.88529
																																within-column	0.0026848	12	0.000223733				within-column	0.0792573	12	0.00660477
																																Total	0.00271191	14					Total	0.157836	14
																																One-factorial ANOVA
																																APRHP
																																SUMMARY
																																groups	points	sum	mean	variance
																																N70	5	0.352734	0.0705469	0.000446399
																																N100	5	0.339531	0.0679062	0.000673848
																																N130	5	0.352734	0.0705469	0.000548486
																																ANOVA
																																sources	SS	df	MS	F	P-value	F crit
																																between-column	2.3243e-05	2	1.16215e-05	0.0208928	0.979359	3.88529
																																within-column	0.00667493	12	0.000556244
																																Total	0.00669817	14
[truncated: 43 more columns]

## Sheet: raw data for Fig 6
RLSS													CHARVP													PRVP														WDRRVP
14 days after sowing	N70	14	14	14	14								14 days after sowing	N70	14	14	14	14								14 days after sowing	N70	14	14	14	14									14 days after sowing	N70	14	14	14	14
S1	S1	190.458	16.1208	7.87562	138.481									V1	2837.47	432.009	2753.46	6384.35									V1	0.0488889	0.00777778	0.0422222	0.0788889										V1	1.29109	0.21017	0.122423	0.699093
S2	S2	0	9.51429	261.305	40.1006									V2	3948.64	2544.74	6032.48	3108.2									V2	0.0588889	0.0366667	0.0766667	0.0555556										V2	1.40267	0.114783	0.34682	0.856913
S3	S3	66.6505	119.282	138.561	77.9232									V3	4608.16	3205.52	7637.91	2420.56									V3	0.0655556	0.0422222	0.1	0.0433333										V3	0.509144	0.342736	0.404487	0.817764
S4	S4	106.074	18.5474	11.2754	89.8827									V4	4130.45	3462	6362.69	1380.91									V4	0.0711111	0.0455556	0.0855556	0.0366667										V4	0.557531	0.372782	0.334117	0.98109
S5	S5	119.638	101.162	16.1344	50.6904									V5	4617.37	5062.66	2892.36	2566.17									V5	0.0777778	0.0322222	0.0366667	0.0411111										V5	0.653603	0.325839	1.1228	1.29839
S6	S6	69.2302	162.798	114.773	0.68282									V6	5399.97	4496.96	3277.54	2791.4									V6	0.06	0.0455556	0.0466667	0.0566667										V6	0.614352	3.34506	1.4717	0.488275
S7	S7	7.75293	11.8118	34.8138	144.64									V7	1879.73	1792.69	3065.24	3577.49									V7	0.0366667	0.0355556	0.04	0.0666667										V7	0.473743	3.24188	1.42078	0.856704
S8	S8	18.9441	2.03702	11.5155	128.798	N70	14	28	42	56	70			V8	1595.11	942.136	1235.45	4054.06	N70	14	28	42	56	70			V8	0.0322222	0.0211111	0.03	0.08		N70	14	28	42	56	70			V8	0.66531	0.728207	0.458385	0.729164	N70	14	28	42
		72.3435	55.1591	74.5318	83.8999	71.4836	71.4836	79.9156	114.323	114.156	129.935	101.963			3627.11	2742.34	4157.14	3285.39		3453	3673.27	4607.45	3764.28	4094.97	3918.59			0.0563889	0.0333333	0.0572222	0.0573611	0.0510764		0.0510764	0.0581597	0.0718056	0.0691319	0.0693056	0.0638958			0.770931	1.08518	0.710188	0.840924		0.851806	0.876326	0.799
		60.8531	58.5906	85.1519	48.3505		63.2365	71.4032	74.8959	80.336	72.5792	72.4902			1286.89	1529.47	2078.74	1389.58		1571.17	2051.81	1614	1248.36	1095.38	1516.14			0.0150283	0.0122348	0.0245138	0.0156341	0.0168528		0.0168528	0.0232979	0.0204917	0.0188674	0.012842	0.0184703			0.339392	1.28591	0.503844	0.219924		0.587267	0.41455	0.320856
						N100													N100														N100													N100
							58.9918	82.2565	110.499	108.254	158.193	103.639								2582.81	3319.14	4651.51	5494.38	5699.5	4349.47									0.0420833	0.0539236	0.0702778	0.0720139	0.0976042	0.0671806								0.78485	0.858765	0.730915
							78.2987	65.4176	91.5094	89.0543	92.5113	83.3583								1557.44	1269.5	1642.16	2270.34	1403.07	1628.5									0.0208596	0.0211595	0.0214585	0.0213607	0.0166977	0.0203072								0.518624	0.384496	0.274196
						N130													N130														N130													N130
28 days after sowing	N70	28	28	28	28		73.6521	72.1684	111.784	132.87	123.107	102.716	28 days after sowing	N70	28	28	28	28		3249.5	3856.39	4849.07	4131.83	4231.82	4063.72	28 days after sowing	N70	28	28	28	28			0.0540625	0.0511806	0.0678819	0.0746875	0.0788542	0.0653333	28 days after sowing	N70	28	28	28	28		0.699149	0.757585	0.651488
	S1	250.903	0	135.672	196.609		63.6934	67.3173	75.5517	85.7368	71.3317	72.7262		V1	7926.35	2109.76	2378.76	4103.37		1656.55	1901.19	1982.3	1402.92	987.584	1586.11		V1	0.102222	0.0322222	0.0722222	0.0677778			0.0204544	0.021121	0.0160104	0.0191374	0.0157644	0.0184975		V1	0.344167	0.555232	1.16346	1.44754		0.359988	0.307715	0.297743
	S2	44.9316	71.8922	106.711	7.85941									V2	4705.74	3314.39	2884.83	5035.31									V2	0.0788889	0.0477778	0.0644444	0.0755556										V2	0.15956	0.717624	1.21682	0.730986
	S3	2.65097	169.019	81.8549	0									V3	5013.38	8884.85	2967.26	1591.46									V3	0.0766667	0.111111	0.06	0.0311111										V3	0.173915	0.45119	0.797135	1.24126
	S4	117.284	301.463	62.6296	3.83917									V4	3670.65	5872.06	5194.41	148.423									V4	0.0411111	0.1	0.0733333	0.00444444										V4	0.805622	0.297268	0.660152	0.766369
	S5	12.0891	112.964	81.6413	21.9169									V5	1331.26	6051.89	4609.65	523.386									V5	0.03	0.0866667	0.0822222	0.0133333										V5	2.03864	0.347287	0.82119	2.33606
	S6	3.45541	28.1085	142.805	77.8484									V6	833.472	5672.14	2748.09	1131.92									V6	0.02	0.0777778	0.0666667	0.0233333										V6	0.757619	0.207294	0.683709	1.29346
	S7	33.0805	69.6269	19.2179	0									V7	2051.1	1673.49	2824.58	4868.33									V7	0.0344444	0.0355556	0.0511111	0.0522222										V7	0.697263	0.25314	0.480188	1.80856
	S8	150.518	0	124.085	126.624									V8	9707.74	1377.29	3183	3156.42									V8	0.0911111	0.03	0.07	0.0577778										V8	0.404024	1.0604	1.00876	2.31653
		76.864	94.1341	94.3272	54.3371		79.9156								4404.96	4369.48	3348.82	2569.83		3673.27	4607.45	3764.28	4094.97					0.0593056	0.0651389	0.0675	0.0406944	0.0581597		0.0581597	0.0359028	0.034566	0.0346528					0.672601	0.48618	0.853928	1.49259		0.876326	0.799	0.941551
		83.1993	94.9504	38.8282	68.6348		71.4032								2942.43	2490.35	932.804	1841.65		2051.81	1614	1248.36	1095.38					0.0293496	0.0305098	0.00876212	0.02457	0.0232979		0.0232979	0.0102458	0.00943372	0.006421					0.568274	0.268411	0.240307	0.581209		0.41455	0.320856	0.359201
42 days after sowing	N70	42	42	42	42								42 days after sowing	N70	42	42	42	42								42 days after sowing	N70	42	42	42	42									42 days after sowing	N70	42	42	42	42
	S1	69.3762	164.675	93.554	168.583									V1	3341.6	9262.11	4893.59	6263.28									V1	0.0877778	0.1	0.0822222	0.0544444										V1	0.614827	0.491158	0.826033	0.474112
	S2	165.915	47.1816	107.78	124.116									V2	4201.16	4178.42	4033.58	6759.15									V2	0.0522222	0.0677778	0.0733333	0.0944444										V2	1.6487	1.17614	0.671015	0.491477
	S3	41.7002	95.1637	58.5268	257.772									V3	4336.57	2292.05	4606.97	6007.42									V3	0.0566667	0.0444444	0.0566667	0.107778										V3	0.890353	1.14521	0.893165	0.545
	S4	68.1129	27.1695	81.1013	166.918									V4	2665.51	4494.01	1922.13	5169.79									V4	0.0488889	0.0633333	0.0422222	0.0877778										V4	0.741402	0.435315	1.34353	0.379609
	S5	22.4355	214.511	51.4408	31.6128									V5	1372.69	6110.56	3281.43	3864.03									V5	0.0288889	0.0811111	0.0511111	0.0822222										V5	1.78324	0.538333	0.697473	0.323059
	S6	4.86567	187.377	108.644	152.193									V6	2978.16	11103.6	4572.69	2854.79									V6	0.06	0.128889	0.0588889	0.0577778										V6	0.425458	0.427669	1.07521	1.20706
	S7	302.612	217.171	81.5453	114.789									V7	3613.52	7928.92	3755.37	2077.46									V7	0.0644444	0.102222	0.0744444	0.0444444										V7	0.896146	0.352882	0.885933	1.02115
	S8	61.0675	101.312	265.326	3.77388									V8	5212.88	7827.48	4035.74	2421.8									V8	0.102222	0.101111	0.0822222	0.0577778										V8	1.05504	0.405796	0.759963	0.946553
		92.0107	131.82	105.99	127.47		114.323	114.156	129.935						3465.26	6649.64	3887.69	4427.22		4607.45	3764.28	4094.97						0.0626389	0.0861111	0.0651389	0.0733333	0.0718056		0.0718056	0.034566	0.0346528						1.00689	0.621562	0.89404	0.673502		0.799	0.941551	1.02411
		91.3933	69.5328	63.2439	75.4137		74.8959	80.336	72.5792						1098.17	2732.2	886.715	1738.9		1614	1248.36	1095.38						0.0214515	0.0253068	0.0140099	0.0211986	0.0204917		0.0204917	0.00943372	0.006421						0.447919	0.315578	0.207939	0.311987		0.320856	0.359201	0.558985
56 days after sowing	N70	56	56	56	56								56 days after sowing	N70	56	56	56	56								56 days after sowing	N70	56	56	56	56									56 days after sowing	N70	56	56	56	56
	S1	43.6062	187.8	93.8965	245.246									V1	4098.41	7627.33	2162.35	3571.3									V1	0.0622222	0.121111	0.0488889	0.0588889										V1	0.955331	0.736776	1.68023	1.09636
	S2	0	202.396	103.457	87.5315									V2	3691.48	4530.32	2643.02	2849.66									V2	0.0477778	0.0933333	0.0522222	0.0611111										V2	0.937394	0.776547	1.93293	1.36404
	S3	120.644	147.948	48.5139	80.9301									V3	2156.45	4945.97	1799.02	3078.78									V3	0.0477778	0.0955556	0.0422222	0.0655556										V3	0.428329	0.757952	1.08535	1.32355
	S4	39.2118	27.3171	357.036	205.369									V4	2442.79	3872.66	2589.73	4145.89									V4	0.0388889	0.0811111	0.0688889	0.0744444										V4	1.49465	1.08019	0.198373	0.786805
	S5	0	6.87192	102.39	85.7526									V5	1452.52	2761.24	6817.03	4534.59									V5	0.0255556	0.0522222	0.108889	0.0855556										V5	1.88579	1.11815	0.623719	0.911538
	S6	79.2448	243.225	14.8314	221.396									V6	1152.41	4067.59	6111.39	4317.74									V6	0.0266667	0.0722222	0.117778	0.0833333										V6	0.45597	0.357656	0.723868	0.978923
	S7	98.8995	175.504	27.6022	83.0382									V7	2107.69	4419.96	4593.78	4859.19									V7	0.0377778	0.0822222	0.0922222	0.09										V7	1.11465	0.616231	0.589044	1.01884
	S8	186.381	159.828	174.586	2.54765									V8	3830.52	6707.46	2439.83	4078.9									V8	0.0622222	0.116667	0.0444444	0.0544444										V8	0.964466	0.589796	0.58848	0.957714
		70.9985	143.861	115.289	126.476		114.156	129.935							2616.53	4866.57	3644.52	3929.51		3764.28	4094.97							0.0436111	0.0893056	0.0719444	0.0716667	0.0691319		0.0691319	0.0346528							1.02957	0.754162	0.927749	1.05472		0.941551	1.02411
		59.6517	78.1437	103.054	80.4944		80.336	72.5792							1050.27	1474.29	1810.42	658.447		1248.36	1095.38							0.0132142	0.0212127	0.0283864	0.0126564	0.0188674		0.0188674	0.006421							0.456263	0.23528	0.558712	0.186549		0.359201	0.558985
70 days after sowing	N70	70	70	70	70								70 days after sowing	N70	70	70	70	70								70 days after sowing	N70	70	70	70	70									70 days after sowing	N70	70	70	70	70
	S1	145.78	365.319	34.1607	59.9625									V1	2032.13	3529.39	2710.28	2666.56									V1	0.0477778	0.0866667	0.0566667	0.0333333										V1	0.550425	1.43533	1.42352	0.681699
	S2	97.2396	135.748	23.2252	123.098									V2	2764.79	3808.82	2130.94	3786.4									V2	0.0533333	0.0788889	0.0444444	0.0377778										V2	0.217253	1.33961	0.675749	1.09999
	S3	92.2872	53.2768	161.269	251.814									V3	2895.81	5443.98	3651.11	6509.45									V3	0.0566667	0.0911111	0.0566667	0.0722222										V3	0.972916	0.391628	0.731621	0.695288
	S4	162.643	207.284	128.098	142.926									V4	2444.01	5989.21	3455.52	6067.26									V4	0.0577778	0.0788889	0.07	0.0955556										V4	2.83903	0.453048	0.783907	0.959853
	S5	204.215	37.0876	95.3937	141.182									V5	4128.78	6892	2937.02	4948.3									V5	0.0911111	0.0877778	0.0644444	0.0888889										V5	3.82265	0.426921	0.794675	0.795818
	S6	238.275	171.68	153.001	112.008									V6	4695.44	7976.97	4127.1	5459.67									V6	0.0611111	0.0933333	0.08	0.0833333										V6	3.43247	0.554461	0.816828	0.647738
	S7	46.665	75.3873	175.784	143.69									V7	3795.92	4466.66	3440.79	3026.16									V7	0.07	0.0744444	0.0755556	0.0677778										V7	0.549559	0.81473	1.18585	0.765341
	S8	26.764	190.818	153.48	8.35336									V8	3888.89	5537.09	3526.77	2305.66									V8	0.0622222	0.0866667	0.0644444	0.0488889										V8	0.288583	0.677549	1.3322	0.615441
		126.734	154.575	115.551	122.879		129.935								3330.72	5455.52	3247.44	4346.18		4094.97								0.0625	0.0847222	0.0640278	0.0659722	0.0693056		0.0693056								1.58411	0.76166	0.968045	0.782646		1.02411
		69.4249	99.6791	55.0811	66.1316		72.5792								866.699	1419.17	583.838	1511.82		1095.38								0.0124195	0.00618017	0.0106999	0.0220685	0.012842		0.012842								1.41692	0.384853	0.277416	0.156749		0.558985
																									PRVP			14	14	14	14		28	28	28	28		42	42	42	42			56	56	56	56		70
																									N70			0.0150283	0.0122348	0.0245138	0.0156341	0.0168528	0.0293496	0.0305098	0.00876212	0.02457	0.0232979	0.0214515	0.0253068	0.0140099	0.0211986	0.0204917		0.0132142	0.0212127	0.0283864	0.0126564	0.0188674	0.0124195
																									N100			0.0253737	0.0237642	0.0082015	0.0260989	0.0208596	0.0186871	0.0168777	0.0213288	0.0277444	0.0211595	0.0263157	0.0215985	0.0273096	0.0106102	0.0214585		0.0157178	0.041609	0.0170686	0.0110476	0.0213607	0.0157717
																									N130			0.0149485	0.0284908	0.0203248	0.0180534	0.0204544	0.0207851	0.03232	0.00975688	0.0216221	0.021121	0.0247515	0.0102552	0.0134651	0.0155698	0.0160104		0.0197315	0.0154035	0.0104675	0.030947	0.0191374	0.021627
																																0.0193889	0.0218595	0.0193202	0.0197885	0.0151014	0.0218595	0.0193202	0.0197885	0.0151014		0.0193202		0.0197885	0.0151014			0.0197885	0.0151014
																						14					0.0193889	0.0218595	0.0193202	0.0197885	0.0151014
																						28
																						42
																						56			RLSS
																						70			N70			60.8531	58.5906	85.1519	48.3505	63.2365	83.1993	94.9504	38.8282	68.6348	71.4032	91.3933	69.5328	63.2439	75.4137	74.8959		59.6517	78.1437	103.054	80.4944	80.336	69.4249
																									N100			118.506	70.8828	47.719	76.0874	78.2987	79.0123	45.0077	60.6843	76.9661	65.4176	127.793	98.4808	58.8125	80.9508	91.5094		73.0653	130.223	89.348	63.5808	89.0543	106.627
																									N130			31.1798	74.8514	63.4924	85.25	63.6934	72.8725	83.502	36.944	75.9508	67.3173	78.8401	93.8764	38.487	91.0031	75.5517		102.49	84.2062	69.7993	86.4516	85.7368	53.1362
																																68.4095	68.046	80.6523	85.0424	78.8074	68.046					80.6523					80.6523	85.0424	78.8074
																									CHARVP
																									N70			1286.89	1529.47	2078.74	1389.58	1571.17	2942.43	2490.35	932.804	1841.65	2051.81	1098.17	2732.2	886.715	1738.9	1614		1050.27	1474.29	1810.42	658.447	1248.36	866.699
																									N100			1870.04	1107.89	734.781	2517.03	1557.44	646.34	1067.65	1445.68	1918.34	1269.5	2238.22	1826.57	1808.31	695.532	1642.16		2610.6	2941.97	1858.84	1669.95	2270.34	1230.53
																									N130			1942.77	1039.2	1763.62	1880.63	1656.55	2039.34	3368.89	626.467	1570.07	1901.19	2601.64	961.795	2638.17	1727.59	1982.3		1128.31	885.462	1657.88	1940.02	1402.92	1531.31
																																1595.05	1740.83	1746.15	1640.54	1162.01	1740.83					1746.15					1746.15	1640.54	1162.01
																									WDRRVP
																									N70			0.339392	1.28591	0.503844	0.219924	0.587267	0.568274	0.268411	0.240307	0.581209	0.41455	0.447919	0.315578	0.207939	0.311987	0.320856		0.456263	0.23528	0.558712	0.186549	0.359201	1.41692
																									N100			0.424299	0.905211	0.476601	0.268384	0.518624	0.246737	0.259084	0.854845	0.177319	0.384496	0.263735	0.302991	0.252838	0.27722	0.274196		0.123481	0.96162	0.187466	0.404907	0.419368	0.19466
																									N130			0.226559	0.534819	0.253094	0.425479	0.359988	0.422184	0.125518	0.39714	0.286015	0.307715	0.233336	0.133959	0.524917	0.298758	0.297743		0.260269	0.259217	0.263172	0.207504	0.24754	0.415079
																																0.488626	0.36892	0.297598	0.342037	0.34757	0.36892					0.297598					0.297598	0.342037	0.34757
																									PRHP			14	14	14	14		28	28	28	28		42	42	42	42			56	56	56	56		70
																									N70			0.0397993	0.0364005	0.0337717	0.0325705	0.0356355	0.0524097	0.0466442	0.0345054	0.0561527	0.047428	0.0608148	0.0449294	0.0458417	0.051826	0.050853		0.0447552	0.0511346	0.0702944	0.0575874	0.0559429	0.0450347
																									N100			0.0608019	0.0460977	0.033153	0.0531131	0.0482914	0.0526699	0.0346185	0.0432832	0.0517015	0.0455683	0.0570285	0.0736486	0.0395235	0.0570148	0.0568038		0.0489699	0.0720894	0.0675166	0.0416833	0.0575648	0.0760114
																									N130			0.0266561	0.04525	0.0378938	0.0454395	0.0388098	0.0592499	0.0456453	0.0276699	0.0609103	0.0483688	0.0473094	0.0549565	0.0362446	0.0554527	0.0484908		0.0808832	0.0537564	0.0504627	0.0568406	0.0604857	0.0420333
																																0.0409123	0.0471217	0.0520492	0.0579978	0.053254	0.0471217					0.0520492					0.0520492	0.0579978	0.053254
																										RLSS	N70	N100	N130	N70	PRHP	N70	N100	N130	N70	CHARVP	N70	N100	N130	N70	PVPP	N70	N100	N130	N70	WDRRVP	N70	N100	N130
																											63.2365	78.2987	63.6934	63.2365		0.0356355	0.0482914	0.0388098	0.0356355		1571.17	1557.44	1656.55	1571.17		0.0168528	0.0208596	0.0204544	0.0168528		0.587267	0.518624	0.359988
																											71.4032	65.4176	67.3173	71.4032		0.047428	0.0455683	0.0483688	0.047428		2051.81	1269.5	1901.19	2051.81		0.0232979	0.0211595	0.021121	0.0232979		0.41455	0.384496	0.307715
																											74.8959	91.5094	75.5517	74.8959		0.050853	0.0568038	0.0484908	0.050853		1614	1642.16	1982.3	1614		0.0204917	0.0214585	0.0160104	0.0204917		0.320856	0.274196	0.297743
																											80.336	89.0543	85.7368	80.336		0.0559429	0.0575648	0.0604857	0.0559429		1248.36	2270.34	1402.92	1248.36		0.0188674	0.0213607	0.0191374	0.0188674		0.359201	0.419368	0.24754
																											72.5792	92.5113	71.3317	72.5792		0.0489035	0.0605295	0.0503291	0.0489035		1095.38	1403.07	987.584	1095.38		0.012842	0.0166977	0.0157644	0.012842		0.558985	0.260404	0.22332
							RLSS
14	28	42	56	70			N70	N100	N130	N70
71.4836	79.9156	114.323	114.156	129.935			71.4836	58.9918	73.6521	71.4836
							79.9156	82.2565	72.1684	79.9156
							114.323	110.499	111.784	114.323
58.9918	82.2565	110.499	108.254	158.193			114.156	108.254	132.87	114.156
							129.935	158.193	123.107	129.935
73.6521	72.1684	111.784	132.87	123.107
[truncated: 104 more columns]

## Sheet: raw data for Fig 6-1
PRHP																																																	PRVP
N70																N100																N130																	N70
14 days after sowing	sample 1	sample 2	sample 3	sample 4	sample 1	sample 2	sample 3	sample 4								14 days after sowing	sample 1	sample 2	sample 3	sample 4	sample 1	sample 2	sample 3	sample 4								14 days after sowing	sample 1	sample 2	sample 3	sample 4	sample 1	sample 2	sample 3	sample 4									14 days after sowing
F1	0.13	0.0075	0.0075	0.1	0.13	0.0075	0.0075	0.1								F1	0.0125	0	0.01	0.1675	0.0125	0	0.01	0.1675								F1	0.09	0.0225	0	0.035	0.09	0.0225	0	0.035									V1
F2	0	0.0075	0.095	0.0275	0	0.0075	0.095	0.0275								F2	0.1875	0.0175	0.0625	0.0125	0.1875	0.0175	0.0625	0.0125								F2	0.0125	0.0875	0	0.115	0.0125	0.0875	0	0.115									V2
F3	0.05	0.0675	0.0725	0.055	0.05	0.0675	0.0725	0.055								F3	0.0075	0.0875	0	0.005	0.0075	0.0875	0	0.005								F3	0.075	0.12	0.095	0.0025	0.075	0.12	0.095	0.0025									V3
F4	0.0575	0.0125	0.005	0.045	0.0575	0.0125	0.005	0.045								F4	0.035	0.1325	0.0275	0.02	0.035	0.1325	0.0275	0.02								F4	0.03	0.0975	0.045	0.0075	0.03	0.0975	0.045	0.0075									V4
F5	0.0575	0.0775	0.0075	0.045	0.0575	0.0775	0.0075	0.045								F5	0.0925	0	0.0975	0.0075	0.0925	0	0.0975	0.0075								F5	0.01	0.01	0.0075	0.0675	0.01	0.01	0.0075	0.0675									V5
F6	0.0475	0.0975	0.065	0	0.0475	0.0975	0.065	0								F6	0.025	0.035	0	0.0075	0.025	0.035	0	0.0075								F6	0.045	0.005	0.075	0.11	0.045	0.005	0.075	0.11									V6
F7	0	0.0075	0.0275	0.095	0	0.0075	0.0275	0.095								F7	0	0.0075	0.0075	0	0	0.0075	0.0075	0								F7	0.0575	0.0125	0.0775	0.0025	0.0575	0.0125	0.0775	0.0025									V7
F8	0.0125	0.0025	0.0075	0.085	0.0125	0.0025	0.0075	0.085								F8	0	0	0.0525	0.0025	0	0	0.0525	0.0025								F8	0.035	0.0025	0	0.0025	0.035	0.0025	0	0.0025									V8
28 days after sowing																28 days after sowing																28 days after sowing																	28 days after sowing
F1	0.1	0	0.125	0.1675	0.1	0	0.125	0.1675								F1	0.13	0.01	0.035	0.0125	0.13	0.01	0.035	0.0125								F1	0.1375	0.12	0.055	0	0.1375	0.12	0.055	0									V1
F2	0.0125	0.0575	0.0875	0.0075	0.0125	0.0575	0.0875	0.0075								F2	0.1525	0.0775	0.1425	0.045	0.1525	0.0775	0.1425	0.045								F2	0.0875	0.01	0.085	0.1775	0.0875	0.01	0.085	0.1775									V2
F3	0.0025	0.095	0.0725	0	0.0025	0.095	0.0725	0								F3	0.005	0.095	0.055	0.035	0.005	0.095	0.055	0.035								F3	0	0.0025	0.02	0.09	0	0.0025	0.02	0.09									V3
F4	0.11	0.1475	0.0325	0.0025	0.11	0.1475	0.0325	0.0025								F4	0.08	0.01	0.015	0.155	0.08	0.01	0.015	0.155								F4	0.015	0.0025	0.0025	0	0.015	0.0025	0.0025	0									V4
F5	0.0075	0.06	0.105	0.0225	0.0075	0.06	0.105	0.0225								F5	0.0525	0	0	0.0975	0.0525	0	0	0.0975								F5	0.1925	0.0425	0.0175	0	0.1925	0.0425	0.0175	0									V5
F6	0	0.025	0.06	0.08	0	0.025	0.06	0.08								F6	0.0075	0.07	0	0.115	0.0075	0.07	0	0.115								F6	0.0425	0.015	0.0525	0	0.0425	0.015	0.0525	0									V6
F7	0.01	0.0725	0.0175	0	0.01	0.0725	0.0175	0								F7	0.105	0.07	0.02	0.025	0.105	0.07	0.02	0.025								F7	0.0775	0.0025	0.06	0.0575	0.0775	0.0025	0.06	0.0575									V7
F8	0.13	0	0.1	0.08	0.13	0	0.1	0.08								F8	0.025	0.0675	0.0325	0	0.025	0.0675	0.0325	0								F8	0.0725	0.1075	0.0075	0.0925	0.0725	0.1075	0.0075	0.0925									V8
42 days after sowing																42 days after sowing																42 days after sowing																	42 days after sowing
F1	0.0325	0.1325	0.085	0.14	0.0325	0.1325	0.085	0.14								F1	0.14	0.115	0.09	0.085	0.14	0.115	0.09	0.085								F1	0.1225	0.045	0.14	0.155	0.1225	0.045	0.14	0.155									V1
F2	0.0925	0.0425	0.085	0.075	0.0925	0.0425	0.085	0.075								F2	0.065	0.025	0.07	0.2	0.065	0.025	0.07	0.2								F2	0.03	0.135	0.06	0.01	0.03	0.135	0.06	0.01									V2
F3	0.035	0.08	0.0425	0.1725	0.035	0.08	0.0425	0.1725								F3	0.0775	0.23	0.0075	0.035	0.0775	0.23	0.0075	0.035								F3	0.015	0.135	0.045	0.115	0.015	0.135	0.045	0.115									V3
F4	0.06	0.0075	0.07	0.0875	0.06	0.0075	0.07	0.0875								F4	0	0	0.0325	0.075	0	0	0.0325	0.075								F4	0.015	0.0075	0.0325	0.025	0.015	0.0075	0.0325	0.025									V4
F5	0.0225	0.1475	0.0125	0.025	0.0225	0.1475	0.0125	0.025								F5	0	0.055	0.0675	0.135	0	0.055	0.0675	0.135								F5	0.0825	0.0975	0.115	0.055	0.0825	0.0975	0.115	0.055									V5
F6	0	0.13	0.0975	0.1025	0	0.13	0.0975	0.1025								F6	0.16	0.0025	0.08	0.06	0.16	0.0025	0.08	0.06								F6	0.0425	0.0725	0.04	0.1375	0.0425	0.0725	0.04	0.1375									V6
F7	0.2075	0.105	0.06	0.085	0.2075	0.105	0.06	0.085								F7	0.11	0.03	0.1375	0.12	0.11	0.03	0.1375	0.12								F7	0.15	0.1625	0.0825	0.05	0.15	0.1625	0.0825	0.05									V7
F8	0.04	0.0825	0.18	0.0025	0.04	0.0825	0.18	0.0025								F8	0.03	0.12	0.02	0.0075	0.03	0.12	0.02	0.0075								F8	0.085	0.0125	0.05	0.0025	0.085	0.0125	0.05	0.0025									V8
56 days after sowing																56 days after sowing																56 days after sowing																	56 days after sowing
F1	0.115	0.125	0.135	0.0025	0.115	0.125	0.135	0.0025								F1	0.0475	0.22	0.02	0.0525	0.0475	0.22	0.02	0.0525								F1	0.2075	0.0025	0.025	0.1725	0.2075	0.0025	0.025	0.1725									V1
F2	0.01	0.0975	0.0375	0.1675	0.01	0.0975	0.0375	0.1675								F2	0.0675	0.0975	0.115	0.155	0.0675	0.0975	0.115	0.155								F2	0.0625	0.0375	0.14	0.1325	0.0625	0.0375	0.14	0.1325									V2
F3	0	0.1325	0.02	0.0625	0	0.1325	0.02	0.0625								F3	0.0175	0.0075	0.0375	0.07	0.0175	0.0075	0.0375	0.07								F3	0.09	0.1025	0.05	0.105	0.09	0.1025	0.05	0.105									V3
F4	0.1025	0.125	0.0275	0.0825	0.1025	0.125	0.0275	0.0825								F4	0.1775	0.02	0.03	0.04	0.1775	0.02	0.03	0.04								F4	0	0.085	0.175	0.04	0	0.085	0.175	0.04									V4
F5	0.025	0.01	0.2275	0.19	0.025	0.01	0.2275	0.19								F5	0.085	0.05	0.0075	0.0925	0.085	0.05	0.0075	0.0925								F5	0.0075	0	0.0625	0.05	0.0075	0	0.0625	0.05									V5
F6	0	0.0075	0.075	0.05	0	0.0075	0.075	0.05								F6	0.01	0	0.14	0.1	0.01	0	0.14	0.1								F6	0.1375	0.06	0.1325	0.2225	0.1375	0.06	0.1325	0.2225									V6
F7	0.065	0.135	0.0125	0.115	0.065	0.135	0.0125	0.115								F7	0.0425	0	0.21	0.0275	0.0425	0	0.21	0.0275								F7	0.015	0.1425	0.0875	0.13	0.015	0.1425	0.0875	0.13									V7
F8	0.09	0.13	0.0275	0.0875	0.09	0.13	0.0275	0.0875								F8	0.0575	0.115	0.1225	0.0225	0.0575	0.115	0.1225	0.0225								F8	0.2125	0.1475	0.0425	0.1525	0.2125	0.1475	0.0425	0.1525									V8
70 days after sowing																70 days after sowing																70 days after sowing																	70 days after sowing
F1	0.1425	0.24	0.03	0.0525	0.1425	0.24	0.03	0.0525								F1	0.055	0.03	0.035	0.045	0.055	0.03	0.035	0.045								F1	0.055	0.0475	0.075	0.055	0.055	0.0475	0.075	0.055									V1
F2	0.1	0.09	0.025	0.115	0.1	0.09	0.025	0.115								F2	0.2325	0.115	0.02	0.1725	0.2325	0.115	0.02	0.1725								F2	0.105	0.21	0.0625	0.1	0.105	0.21	0.0625	0.1									V2
F3	0.065	0.035	0.14	0.135	0.065	0.035	0.14	0.135								F3	0.03	0.0825	0.045	0.215	0.03	0.0825	0.045	0.215								F3	0.03	0.0125	0.0725	0.1375	0.03	0.0125	0.0725	0.1375									V3
F4	0.1125	0.1275	0.0925	0.0925	0.1125	0.1275	0.0925	0.0925								F4	0.11	0.185	0.07	0.0225	0.11	0.185	0.07	0.0225								F4	0.17	0	0.175	0.095	0.17	0	0.175	0.095									V4
F5	0.135	0.03	0.0875	0.105	0.135	0.03	0.0875	0.105								F5	0.2575	0.0775	0.11	0.0775	0.2575	0.0775	0.11	0.0775								F5	0.0925	0.1875	0.125	0.045	0.0925	0.1875	0.125	0.045									V5
F6	0.15	0.14	0.15	0.07	0.15	0.14	0.15	0.07								F6	0.0975	0.0975	0.105	0.1425	0.0975	0.0975	0.105	0.1425								F6	0.145	0.025	0.085	0.1	0.145	0.025	0.085	0.1									V6
F7	0.045	0.0525	0.145	0.0975	0.045	0.0525	0.145	0.0975								F7	0.085	0.1075	0.155	0.245	0.085	0.1075	0.155	0.245								F7	0.085	0.075	0.1825	0.0375	0.085	0.075	0.1825	0.0375									V7
F8	0.02	0.1575	0.105	0.0075	0.02	0.1575	0.105	0.0075								F8	0.0975	0.085	0.1225	0.035	0.0975	0.085	0.1225	0.035								F8	0.0925	0.035	0.07	0.1475	0.0925	0.035	0.07	0.1475									V8
RLSS																																					CHARVP
N70												N100												N130													N70												N100
14 days after sowing	sample 1	sample 2	sample 3	sample 4								14 days after sowing	sample 1	sample 2	sample 3	sample 4								14 days after sowing	sample 1	sample 2	sample 3	sample 4									14 days after sowing	sample 1	sample 2	sample 3	sample 4								14 days after sowing
S1	190.458	16.1208	7.87562	138.481								S1	34.6738	0	53.3042	240.756								S1	110.905	25.6519	0	48.1074									V1	2837.47	432.009	2753.46	6384.35								V1
S2	0	9.51429	261.305	40.1006								S2	370.107	23.097	89.1966	10.5037								S2	21.6979	119.444	0	201.539									V2	3948.64	2544.74	6032.48	3108.2								V2
S3	66.6505	119.282	138.561	77.9232								S3	10.5904	176.413	5.10313	3.63705								S3	107.276	219.491	158.941	7.7589									V3	4608.16	3205.52	7637.91	2420.56								V3
S4	106.074	18.5474	11.2754	89.8827								S4	58.2189	173.848	57.286	38.8357								S4	55.2756	143.975	112.58	19.9768									V4	4130.45	3462	6362.69	1380.91								V4
S5	119.638	101.162	16.1344	50.6904								S5	159.479	10.7141	150.329	15.2322								S5	41.9988	15.6288	43.6627	125.333									V5	4617.37	5062.66	2892.36	2566.17								V5
S6	69.2302	162.798	114.773	0.68282								S6	32.3175	49.5799	0	16.4713								S6	100.836	5.63201	142.241	219.098									V6	5399.97	4496.96	3277.54	2791.4								V6
S7	7.75293	11.8118	34.8138	144.64								S7	2.86763	7.3469	11.84	3.47932								S7	92.7604	25.624	113.936	1.45871									V7	1879.73	1792.69	3065.24	3577.49								V7
S8	18.9441	2.03702	11.5155	128.798								S8	0	0	79.0603	3.44912								S8	62.7673	10.6173	0	2.65174									V8	1595.11	942.136	1235.45	4054.06								V8
28 days after sowing												28 days after sowing												28 days after sowing													28 days after sowing												28 days after sowing
S1	250.903	0	135.672	196.609								S1	197.61	30.421	108.263	11.7991								S1	143.719	239.873	61.3721	9.2725									V1	7926.35	2109.76	2378.76	4103.37								V1
S2	44.9316	71.8922	106.711	7.85941								S2	233.314	133.33	195.559	60.4481								S2	116.393	17.8281	111.465	209.143									V2	4705.74	3314.39	2884.83	5035.31								V2
S3	2.65097	169.019	81.8549	0								S3	5.05457	146.252	61.1134	59.3614								S3	4.79279	11.8362	24.0743	160.463									V3	5013.38	8884.85	2967.26	1591.46								V3
S4	117.284	301.463	62.6296	3.83917								S4	80.8267	73.1456	20.7321	169.594								S4	15.3337	5.05817	6.05886	7.62727									V4	3670.65	5872.06	5194.41	148.423								V4
S5	12.0891	112.964	81.6413	21.9169								S5	53.9263	0	0	165.281								S5	215.719	48.8612	25.7932	4.62901									V5	1331.26	6051.89	4609.65	523.386								V5
S6	3.45541	28.1085	142.805	77.8484								S6	10.0866	72.4471	0	222.761								S6	85.2074	19.4252	76.7438	0.10053									V6	833.472	5672.14	2748.09	1131.92								V6
S7	33.0805	69.6269	19.2179	0								S7	132.763	86.4419	55.4429	47.9066								S7	187.063	6.72377	89.2145	66.8641									V7	2051.1	1673.49	2824.58	4868.33								V7
S8	150.518	0	124.085	126.624								S8	54.0512	73.3542	70.9242	0								S8	46.0886	169.029	10.3415	113.275									V8	9707.74	1377.29	3183	3156.42								V8
42 days after sowing												42 days after sowing												42 days after sowing													42 days after sowing												42 days after sowing
S1	69.3762	164.675	93.554	168.583								S1	373.741	155.308	126.496	84.8466								S1	179.422	61.6921	160.089	311.225									V1	3341.6	9262.11	4893.59	6263.28								V1
S2	165.915	47.1816	107.78	124.116								S2	82.1363	75.5603	111.814	288.784								S2	41.0687	259.06	93.9805	27.7224									V2	4201.16	4178.42	4033.58	6759.15								V2
S3	41.7002	95.1637	58.5268	257.772								S3	90.4997	313.676	14.1823	63.0086								S3	26.4317	168.375	107.754	151.644									V3	4336.57	2292.05	4606.97	6007.42								V3
S4	68.1129	27.1695	81.1013	166.918								S4	0	0	33.7616	83.3819								S4	25.8381	9.07173	49.0217	54.3326									V4	2665.51	4494.01	1922.13	5169.79								V4
S5	22.4355	214.511	51.4408	31.6128								S5	0	49.8786	84.0515	146.366								S5	81.4852	142.969	149.292	79.8728									V5	1372.69	6110.56	3281.43	3864.03								V5
S6	4.86567	187.377	108.644	152.193								S6	288.559	6.32562	133.403	77.5383								S6	72.8087	234.813	62.2628	169.582									V6	2978.16	11103.6	4572.69	2854.79								V6
S7	302.612	217.171	81.5453	114.789								S7	147.564	44.9446	200.618	198.015								S7	267.199	227.738	98.6561	71.9233									V7	3613.52	7928.92	3755.37	2077.46								V7
S8	61.0675	101.312	265.326	3.77388								S8	39.5614	162.97	36.6005	22.3818								S8	99.0704	15.295	58.2614	19.1452									V8	5212.88	7827.48	4035.74	2421.8								V8
56 days after sowing												56 days after sowing												56 days after sowing													56 days after sowing												56 days after sowing
S1	186.381	159.828	174.586	2.54765								S1	163.175	412.196	17.0688	94.5566								S1	270.717	5.96545	39.4465	233.52									V1	4098.41	7627.33	2162.35	3571.3								V1
S2	43.6062	187.8	93.8965	245.246								S2	103.699	138.329	168.164	235.311								S2	111.452	46.1012	269.945	155.519									V2	3691.48	4530.32	2643.02	2849.66								V2
S3	0	202.396	103.457	87.5315								S3	30.9432	9.67256	72.9605	76.2896								S3	89.2214	129.524	65.7076	101.856									V3	2156.45	4945.97	1799.02	3078.78								V3
S4	120.644	147.948	48.5139	80.9301								S4	239.254	18.1738	74.5432	54.735								S4	2.92849	110.277	175.78	82.4931									V4	2442.79	3872.66	2589.73	4145.89								V4
S5	39.2118	27.3171	357.036	205.369								S5	187.298	69.4218	28.8095	111.697								S5	6.35933	1.12979	85.6574	111.175									V5	1452.52	2761.24	6817.03	4534.59								V5
S6	0	6.87192	102.39	85.7526								S6	27.7242	0	215.191	160.499								S6	140.817	75.2439	150.269	331.347									V6	1152.41	4067.59	6111.39	4317.74								V6
S7	79.2448	243.225	14.8314	221.396								S7	50.1602	0	291.389	44.9666								S7	19.31	250.318	100.823	257.111									V7	2107.69	4419.96	4593.78	4859.19								V7
S8	98.8995	175.504	27.6022	83.0382								S8	86.1645	131.514	117.899	32.3374								S8	272.886	205.3	81.3895	272.247									V8	3830.52	6707.46	2439.83	4078.9								V8
70 days after sowing												70 days after sowing												70 days after sowing													70 days after sowing												70 days after sowing
S1	145.78	365.319	34.1607	59.9625								S1	116.57	44.3615	57.575	106.331								S1	96.8067	60.2139	90.7959	53.4345									V1	2032.13	3529.39	2710.28	2666.56								V1
S2	97.2396	135.748	23.2252	123.098								S2	338.133	178.519	19.946	320.107								S2	96.2789	332.052	73.0866	159.916									V2	2764.79	3808.82	2130.94	3786.4								V2
S3	92.2872	53.2768	161.269	251.814								S3	53.389	91.0372	83.8708	316.276								S3	56.604	19.4051	70.2798	141.822									V3	2895.81	5443.98	3651.11	6509.45								V3
S4	162.643	207.284	128.098	142.926								S4	156.257	227.837	105.425	44.8411								S4	149.681	0	233.883	134.726									V4	2444.01	5989.21	3455.52	6067.26								V4
S5	204.215	37.0876	95.3937	141.182								S5	362.386	131.845	167.54	86.092								S5	36.7831	225.995	161.748	73.8953									V5	4128.78	6892	2937.02	4948.3								V5
S6	238.275	171.68	153.001	112.008								S6	136.781	104.687	151.407	199.109								S6	197.826	44.8658	98.5022	114.187									V6	4695.44	7976.97	4127.1	5459.67								V6
S7	46.665	75.3873	175.784	143.69								S7	96.0992	159.75	260.338	455.917								S7	170.952	84.6222	272.647	114.458									V7	3795.92	4466.66	3440.79	3026.16								V7
S8	26.764	190.818	153.48	8.35336								S8	119.852	139.327	163.443	67.125								S8	151.784	48.2934	134.959	238.911									V8	3888.89	5537.09	3526.77	2305.66								V8
[truncated: 26 more columns]

## Sheet: raw data for Fig 6-2
RLSS						CHARVP						PRVP							WDRRVP						PRHP							RLSS						CHARVP						PRVP
14 days after sowing	N70	sample 1	sample 2	sample 3	sample 4	14 days after sowing	N70	sample 1	sample 2	sample 3	sample 4	14 days after sowing	N70	sample 1	sample 2	sample 3	sample 4		14 days after sowing	N70	sample 1	sample 2	sample 3	sample 4	14 days after sowing	N70	sample 1	sample 2	sample 3	sample 4		14 days after sowing	N100	sample 1	sample 2	sample 3	sample 4	14 days after sowing	N100	sample 1	sample 2	sample 3	sample 4	14 days after sowing	N100	sample 1	sample 2	sample 3	sample 4
	S1	190.458	16.1208	7.87562	138.481		V1	2837.47	432.009	2753.46	6384.35		V1	0.0488889	0.00777778	0.0422222	0.0788889			V1	1.29109	0.21017	0.122423	0.699093		F1	0.13	0.0075	0.0075	0.1			S1	34.6738	0	53.3042	240.756		V1	3282.84	237.566	2363.38	6166.72		V1	0.06	0.00666667	0.04	0.0633333
	S2	0	9.51429	261.305	40.1006		V2	3948.64	2544.74	6032.48	3108.2		V2	0.0588889	0.0366667	0.0766667	0.0555556			V2	1.40267	0.114783	0.34682	0.856913		F2	0	0.0075	0.095	0.0275			S2	370.107	23.097	89.1966	10.5037		V2	5876.17	1978.07	3824.44	6368.23		V2	0.0811111	0.0333333	0.0422222	0.0711111
	S3	66.6505	119.282	138.561	77.9232		V3	4608.16	3205.52	7637.91	2420.56		V3	0.0655556	0.0422222	0.1	0.0433333			V3	0.509144	0.342736	0.404487	0.817764		F3	0.05	0.0675	0.0725	0.055			S3	10.5904	176.413	5.10313	3.63705		V3	6158.51	2362.67	2175.15	3519.22		V3	0.0877778	0.0544444	0.0277778	0.05
	S4	106.074	18.5474	11.2754	89.8827		V4	4130.45	3462	6362.69	1380.91		V4	0.0711111	0.0455556	0.0855556	0.0366667			V4	0.557531	0.372782	0.334117	0.98109		F4	0.0575	0.0125	0.005	0.045			S4	58.2189	173.848	57.286	38.8357		V4	4530.03	2786.22	1389.83	458.097		V4	0.0866667	0.0677778	0.0355556	0.0111111
	S5	119.638	101.162	16.1344	50.6904		V5	4617.37	5062.66	2892.36	2566.17		V5	0.0777778	0.0322222	0.0366667	0.0411111			V5	0.653603	0.325839	1.1228	1.29839		F5	0.0575	0.0775	0.0075	0.045			S5	159.479	10.7141	150.329	15.2322		V5	2944.18	3421.27	2373.87	333.172		V5	0.05	0.0688889	0.0477778	0.00888889
	S6	69.2302	162.798	114.773	0.68282		V6	5399.97	4496.96	3277.54	2791.4		V6	0.06	0.0455556	0.0466667	0.0566667			V6	0.614352	3.34506	1.4717	0.488275		F6	0.0475	0.0975	0.065	0			S6	32.3175	49.5799	0	16.4713		V6	2836.16	2504.52	3335.69	173.46		V6	0.0522222	0.0411111	0.0488889	0.00666667
	S7	7.75293	11.8118	34.8138	144.64		V7	1879.73	1792.69	3065.24	3577.49		V7	0.0366667	0.0355556	0.04	0.0666667			V7	0.473743	3.24188	1.42078	0.856704		F7	0	0.0075	0.0275	0.095			S7	2.86763	7.3469	11.84	3.47932		V7	1496.19	817.166	2418.25	152.043		V7	0.0333333	0.0144444	0.0522222	0.00444444
	S8	18.9441	2.03702	11.5155	128.798	AVERAGE	V8	1595.11	942.136	1235.45	4054.06	AVERAGE	V8	0.0322222	0.0211111	0.03	0.08	AVERAGE		V8	0.66531	0.728207	0.458385	0.729164	AVERAGE	F8	0.0125	0.0025	0.0075	0.085	AVERAGE		S8	0	0	79.0603	3.44912	AVERAGE	V8	431.739	397.221	1792.32	3745.62	AVERAGE	V8	0.0111111	0.00888889	0.0311111	0.0477778
	AVERAGE	72.3435	55.1591	74.5318	83.8999	71.4836	AVERAGE	3627.11	2742.34	4157.14	3285.39	3453	AVERAGE	0.0563889	0.0333333	0.0572222	0.0573611	0.0510764		AVERAGE	0.770931	1.08518	0.710188	0.840924	0.851806	AVERAGE	0.044375	0.035	0.0359375	0.0565625	0.0429688		AVERAGE	83.5318	55.1248	55.7649	41.5456	58.9918	AVERAGE	3444.48	1813.09	2459.12	2614.57	2582.81	AVERAGE	0.0577778	0.0369444	0.0406944	0.0329167
	STDEVPA	60.8531	58.5906	85.1519	48.3505	63.2365	STDEVPA	1286.89	1529.47	2078.74	1389.58	1571.17	STDEVPA	0.0150283	0.0122348	0.0245138	0.0156341	0.0168528		STDEVPA	0.339392	1.28591	0.503844	0.219924	0.587267	STDEVPA	0.0397993	0.0364005	0.0337717	0.0325705	0.0356355		STDEVPA	118.506	70.8828	47.719	76.0874	78.2987	STDEVPA	1870.04	1107.89	734.781	2517.03	1557.44	STDEVPA	0.0253737	0.0237642	0.0082015	0.0260989
28 days after sowing	N70	sample 1	sample 2	sample 3	sample 4	28 days after sowing	N70	sample 1	sample 2	sample 3	sample 4	28 days after sowing	N70	sample 1	sample 2	sample 3	sample 4		28 days after sowing	N70	sample 1	sample 2	sample 3	sample 4	28 days after sowing	N70	sample 1	sample 2	sample 3	sample 4		28 days after sowing	N100	sample 1	sample 2	sample 3	sample 4	28 days after sowing	N100	sample 1	sample 2	sample 3	sample 4	28 days after sowing	N100	sample 1	sample 2	sample 3	sample 4
	S1	250.903	0	135.672	196.609		V1	7926.35	2109.76	2378.76	4103.37		V1	0.102222	0.0322222	0.0722222	0.0677778			V1	0.344167	0.555232	1.16346	1.44754		F1	0.1	0	0.125	0.1675			S1	197.61	30.421	108.263	11.7991		V1	3133.44	4607.87	2654.69	335.584		V1	0.0733333	0.0622222	0.0511111	0.00888889
	S2	44.9316	71.8922	106.711	7.85941		V2	4705.74	3314.39	2884.83	5035.31		V2	0.0788889	0.0477778	0.0644444	0.0755556			V2	0.15956	0.717624	1.21682	0.730986		F2	0.0125	0.0575	0.0875	0.0075			S2	233.314	133.33	195.559	60.4481		V2	2977.26	4965.29	4446.04	1743.27		V2	0.0844444	0.0755556	0.0711111	0.0222222
	S3	2.65097	169.019	81.8549	0		V3	5013.38	8884.85	2967.26	1591.46		V3	0.0766667	0.111111	0.06	0.0311111			V3	0.173915	0.45119	0.797135	1.24126		F3	0.0025	0.095	0.0725	0			S3	5.05457	146.252	61.1134	59.3614		V3	4220.71	6104.05	4379.65	3852.26		V3	0.0855556	0.0844444	0.0655556	0.0611111
	S4	117.284	301.463	62.6296	3.83917		V4	3670.65	5872.06	5194.41	148.423		V4	0.0411111	0.1	0.0733333	0.00444444			V4	0.805622	0.297268	0.660152	0.766369		F4	0.11	0.1475	0.0325	0.0025			S4	80.8267	73.1456	20.7321	169.594		V4	2708.24	4815.13	2887.69	4339.63		V4	0.0566667	0.08	0.0433333	0.0711111
	S5	12.0891	112.964	81.6413	21.9169		V5	1331.26	6051.89	4609.65	523.386		V5	0.03	0.0866667	0.0822222	0.0133333			V5	2.03864	0.347287	0.82119	2.33606		F5	0.0075	0.06	0.105	0.0225			S5	53.9263	0	0	165.281		V5	2216.92	3220.25	1322.2	6304.76		V5	0.0333333	0.0388889	0.0133333	0.0922222
	S6	3.45541	28.1085	142.805	77.8484		V6	833.472	5672.14	2748.09	1131.92		V6	0.02	0.0777778	0.0666667	0.0233333			V6	0.757619	0.207294	0.683709	1.29346		F6	0	0.025	0.06	0.08			S6	10.0866	72.4471	0	222.761		V6	1957.35	2672.48	705.626	5264.48		V6	0.0477778	0.0377778	0.0133333	0.0877778
	S7	33.0805	69.6269	19.2179	0		V7	2051.1	1673.49	2824.58	4868.33		V7	0.0344444	0.0355556	0.0511111	0.0522222			V7	0.697263	0.25314	0.480188	1.80856		F7	0.01	0.0725	0.0175	0			S7	132.763	86.4419	55.4429	47.9066		V7	2825.17	4175.83	749.212	5968.64		V7	0.0411111	0.0511111	0.0211111	0.07
	S8	150.518	0	124.085	126.624	AVERAGE	V8	9707.74	1377.29	3183	3156.42	AVERAGE	V8	0.0911111	0.03	0.07	0.0577778	AVERAGE		V8	0.404024	1.0604	1.00876	2.31653	AVERAGE	F8	0.13	0	0.1	0.08	AVERAGE		S8	54.0512	73.3542	70.9242	0	AVERAGE	V8	2449.42	3164.91	1109.29	3934.99	AVERAGE	V8	0.0477778	0.0555556	0.0288889	0.0488889
	AVERAGE	76.864	94.1341	94.3272	54.3371	79.9156	AVERAGE	4404.96	4369.48	3348.82	2569.83	3673.27	AVERAGE	0.0593056	0.0651389	0.0675	0.0406944	0.0581597		AVERAGE	0.672601	0.48618	0.853928	1.49259	0.876326	AVERAGE	0.0465625	0.0571875	0.075	0.045	0.0559375		AVERAGE	95.9541	76.924	64.0043	92.1438	82.2565	AVERAGE	2811.06	4215.73	2281.8	3967.95	3319.14	AVERAGE	0.05875	0.0606944	0.0384722	0.0577778
	STDEVPA	83.1993	94.9504	38.8282	68.6348	71.4032	STDEVPA	2942.43	2490.35	932.804	1841.65	2051.81	STDEVPA	0.0293496	0.0305098	0.00876212	0.02457	0.0232979		STDEVPA	0.568274	0.268411	0.240307	0.581209	0.41455	STDEVPA	0.0524097	0.0466442	0.0345054	0.0561527	0.047428		STDEVPA	79.0123	45.0077	60.6843	76.9661	65.4176	STDEVPA	646.34	1067.65	1445.68	1918.34	1269.5	STDEVPA	0.0186871	0.0168777	0.0213288	0.0277444
42 days after sowing	N70	sample 1	sample 2	sample 3	sample 4	42 days after sowing	N70	sample 1	sample 2	sample 3	sample 4	42 days after sowing	N70	sample 1	sample 2	sample 3	sample 4		42 days after sowing	N70	sample 1	sample 2	sample 3	sample 4	42 days after sowing	N70	sample 1	sample 2	sample 3	sample 4		42 days after sowing	N100	sample 1	sample 2	sample 3	sample 4	42 days after sowing	N100	sample 1	sample 2	sample 3	sample 4	42 days after sowing	N100	sample 1	sample 2	sample 3	sample 4
	S1	69.3762	164.675	93.554	168.583		V1	3341.6	9262.11	4893.59	6263.28		V1	0.0877778	0.1	0.0822222	0.0544444			V1	0.614827	0.491158	0.826033	0.474112		F1	0.0325	0.1325	0.085	0.14			S1	373.741	155.308	126.496	84.8466		V1	6436.95	7584.73	4527.27	4353.41		V1	0.101111	0.0833333	0.0911111	0.0755556
	S2	165.915	47.1816	107.78	124.116		V2	4201.16	4178.42	4033.58	6759.15		V2	0.0522222	0.0677778	0.0733333	0.0944444			V2	1.6487	1.17614	0.671015	0.491477		F2	0.0925	0.0425	0.085	0.075			S2	82.1363	75.5603	111.814	288.784		V2	8137.72	5384.14	3914.43	4565.46		V2	0.0977778	0.0866667	0.0488889	0.0855556
	S3	41.7002	95.1637	58.5268	257.772		V3	4336.57	2292.05	4606.97	6007.42		V3	0.0566667	0.0444444	0.0566667	0.107778			V3	0.890353	1.14521	0.893165	0.545		F3	0.035	0.08	0.0425	0.1725			S3	90.4997	313.676	14.1823	63.0086		V3	7423.39	5098.33	2503.69	3728.83		V3	0.0766667	0.0833333	0.0355556	0.0744444
	S4	68.1129	27.1695	81.1013	166.918		V4	2665.51	4494.01	1922.13	5169.79		V4	0.0488889	0.0633333	0.0422222	0.0877778			V4	0.741402	0.435315	1.34353	0.379609		F4	0.06	0.0075	0.07	0.0875			S4	0	0	33.7616	83.3819		V4	2120.04	4339.38	1463.41	3888.14		V4	0.03	0.0677778	0.0266667	0.0833333
	S5	22.4355	214.511	51.4408	31.6128		V5	1372.69	6110.56	3281.43	3864.03		V5	0.0288889	0.0811111	0.0511111	0.0822222			V5	1.78324	0.538333	0.697473	0.323059		F5	0.0225	0.1475	0.0125	0.025			S5	0	49.8786	84.0515	146.366		V5	2498.74	2707.26	6570.42	4256.95		V5	0.0511111	0.0455556	0.0566667	0.0655556
	S6	4.86567	187.377	108.644	152.193		V6	2978.16	11103.6	4572.69	2854.79		V6	0.06	0.128889	0.0588889	0.0577778			V6	0.425458	0.427669	1.07521	1.20706		F6	0	0.13	0.0975	0.1025			S6	288.559	6.32562	133.403	77.5383		V6	7007.44	1212.6	5959.85	2383.94		V6	0.0822222	0.0211111	0.0855556	0.0655556
	S7	302.612	217.171	81.5453	114.789		V7	3613.52	7928.92	3755.37	2077.46		V7	0.0644444	0.102222	0.0744444	0.0444444			V7	0.896146	0.352882	0.885933	1.02115		F7	0.2075	0.105	0.06	0.085			S7	147.564	44.9446	200.618	198.015		V7	6369.13	2880.29	5666.44	2970.77		V7	0.0811111	0.0488889	0.0944444	0.0577778
	S8	61.0675	101.312	265.326	3.77388	AVERAGE	V8	5212.88	7827.48	4035.74	2421.8	AVERAGE	V8	0.102222	0.101111	0.0822222	0.0577778	AVERAGE		V8	1.05504	0.405796	0.759963	0.946553	AVERAGE	F8	0.04	0.0825	0.18	0.0025	AVERAGE		S8	39.5614	162.97	36.6005	22.3818	AVERAGE	V8	8197.87	4537.71	6749.71	3409.88	AVERAGE	V8	0.117778	0.0711111	0.102222	0.0544444
	AVERAGE	92.0107	131.82	105.99	127.47	114.323	AVERAGE	3465.26	6649.64	3887.69	4427.22	4607.45	AVERAGE	0.0626389	0.0861111	0.0651389	0.0733333	0.0718056		AVERAGE	1.00689	0.621562	0.89404	0.673502	0.799	AVERAGE	0.06125	0.0909375	0.0790625	0.08625	0.079375		AVERAGE	127.758	101.083	92.616	120.54	110.499	AVERAGE	6023.91	4218.06	4669.4	3694.67	4651.51	AVERAGE	0.0797222	0.0634722	0.0676389	0.0702778
	STDEVPA	91.3933	69.5328	63.2439	75.4137	74.8959	STDEVPA	1098.17	2732.2	886.715	1738.9	1614	STDEVPA	0.0214515	0.0253068	0.0140099	0.0211986	0.0204917		STDEVPA	0.447919	0.315578	0.207939	0.311987	0.320856	STDEVPA	0.0608148	0.0449294	0.0458417	0.051826	0.050853		STDEVPA	127.793	98.4808	58.8125	80.9508	91.5094	STDEVPA	2238.22	1826.57	1808.31	695.532	1642.16	STDEVPA	0.0263157	0.0215985	0.0273096	0.0106102
56 days after sowing	N70	sample 1	sample 2	sample 3	sample 4	56 days after sowing	N70	sample 1	sample 2	sample 3	sample 4	56 days after sowing	N70	sample 1	sample 2	sample 3	sample 4		56 days after sowing	N70	sample 1	sample 2	sample 3	sample 4	56 days after sowing	N70	sample 1	sample 2	sample 3	sample 4		56 days after sowing	N100	sample 1	sample 2	sample 3	sample 4	56 days after sowing	N100	sample 1	sample 2	sample 3	sample 4	56 days after sowing	N100	sample 1	sample 2	sample 3	sample 4
	S1	43.6062	187.8	93.8965	245.246		V1	4098.41	7627.33	2162.35	3571.3		V1	0.0622222	0.121111	0.0488889	0.0588889			V1	0.955331	0.736776	1.68023	1.09636		F1	0.115	0.125	0.135	0.0025			S1	163.175	412.196	17.0688	94.5566		V1	9231.03	6570.51	7787.75	2368.35		V1	0.0744444	0.115556	0.0944444	0.0522222
	S2	0	202.396	103.457	87.5315		V2	3691.48	4530.32	2643.02	2849.66		V2	0.0477778	0.0933333	0.0522222	0.0611111			V2	0.937394	0.776547	1.93293	1.36404		F2	0.01	0.0975	0.0375	0.1675			S2	103.699	138.329	168.164	235.311		V2	8830.27	7593.6	8178.09	4120.57		V2	0.0677778	0.112222	0.0855556	0.08
	S3	120.644	147.948	48.5139	80.9301		V3	2156.45	4945.97	1799.02	3078.78		V3	0.0477778	0.0955556	0.0422222	0.0655556			V3	0.428329	0.757952	1.08535	1.32355		F3	0	0.1325	0.02	0.0625			S3	30.9432	9.67256	72.9605	76.2896		V3	5963.09	6393.73	7933.54	4492.38		V3	0.0788889	0.0766667	0.0766667	0.0811111
	S4	39.2118	27.3171	357.036	205.369		V4	2442.79	3872.66	2589.73	4145.89		V4	0.0388889	0.0811111	0.0688889	0.0744444			V4	1.49465	1.08019	0.198373	0.786805		F4	0.1025	0.125	0.0275	0.0825			S4	239.254	18.1738	74.5432	54.735		V4	8827.47	1521.84	4756.5	3654.24		V4	0.0933333	0.0277778	0.0677778	0.0622222
	S5	0	6.87192	102.39	85.7526		V5	1452.52	2761.24	6817.03	4534.59		V5	0.0255556	0.0522222	0.108889	0.0855556			V5	1.88579	1.11815	0.623719	0.911538		F5	0.025	0.01	0.2275	0.19			S5	187.298	69.4218	28.8095	111.697		V5	6815.95	645.961	5155.73	8104.64		V5	0.0877778	0.0133333	0.0711111	0.0766667
	S6	79.2448	243.225	14.8314	221.396		V6	1152.41	4067.59	6111.39	4317.74		V6	0.0266667	0.0722222	0.117778	0.0833333			V6	0.45597	0.357656	0.723868	0.978923		F6	0	0.0075	0.075	0.05			S6	27.7242	0	215.191	160.499		V6	4545.88	548.516	5810.9	6189.73		V6	0.0688889	0.0111111	0.0888889	0.0811111
	S7	98.8995	175.504	27.6022	83.0382		V7	2107.69	4419.96	4593.78	4859.19		V7	0.0377778	0.0822222	0.0922222	0.09			V7	1.11465	0.616231	0.589044	1.01884		F7	0.065	0.135	0.0125	0.115			S7	50.1602	0	291.389	44.9666		V7	2004.24	1178.4	8985.64	3574.25		V7	0.04	0.02	0.117778	0.07
	S8	186.381	159.828	174.586	2.54765	AVERAGE	V8	3830.52	6707.46	2439.83	4078.9	AVERAGE	V8	0.0622222	0.116667	0.0444444	0.0544444	AVERAGE		V8	0.964466	0.589796	0.58848	0.957714	AVERAGE	F8	0.09	0.13	0.0275	0.0875	AVERAGE		S8	86.1645	131.514	117.899	32.3374	AVERAGE	V8	2919.22	6614.19	10488.5	4015.52	AVERAGE	V8	0.0588889	0.0844444	0.112222	0.0555556
	AVERAGE	70.9985	143.861	115.289	126.476	114.156	AVERAGE	2616.53	4866.57	3644.52	3929.51	3764.28	AVERAGE	0.0436111	0.0893056	0.0719444	0.0716667	0.0691319		AVERAGE	1.02957	0.754162	0.927749	1.05472	0.941551	AVERAGE	0.0509375	0.0953125	0.0703125	0.0946875	0.0778125		AVERAGE	111.052	97.4134	123.253	101.299	108.254	AVERAGE	6142.14	3883.34	7387.08	4564.96	5494.38	AVERAGE	0.07125	0.0576389	0.0893056	0.0698611
	STDEVPA	59.6517	78.1437	103.054	80.4944	80.336	STDEVPA	1050.27	1474.29	1810.42	658.447	1248.36	STDEVPA	0.0132142	0.0212127	0.0283864	0.0126564	0.0188674		STDEVPA	0.456263	0.23528	0.558712	0.186549	0.359201	STDEVPA	0.0447552	0.0511346	0.0702944	0.0575874	0.0559429		STDEVPA	73.0653	130.223	89.348	63.5808	89.0543	STDEVPA	2610.6	2941.97	1858.84	1669.95	2270.34	STDEVPA	0.0157178	0.041609	0.0170686	0.0110476
70 days after sowing	N70	sample 1	sample 2	sample 3	sample 4	70 days after sowing	N70	sample 1	sample 2	sample 3	sample 4	70 days after sowing	N70	sample 1	sample 2	sample 3	sample 4		70 days after sowing	N70	sample 1	sample 2	sample 3	sample 4	70 days after sowing	N70	sample 1	sample 2	sample 3	sample 4		70 days after sowing	N100	sample 1	sample 2	sample 3	sample 4	70 days after sowing	N100	sample 1	sample 2	sample 3	sample 4	70 days after sowing	N100	sample 1	sample 2	sample 3	sample 4
	S1	145.78	365.319	34.1607	59.9625		V1	2032.13	3529.39	2710.28	2666.56		V1	0.0477778	0.0866667	0.0566667	0.0333333			V1	0.550425	1.43533	1.42352	0.681699		F1	0.1425	0.24	0.03	0.0525			S1	116.57	44.3615	57.575	106.331		V1	7364.54	4910.11	6561.5	7408.61		V1	0.103333	0.0777778	0.0877778	0.121111
	S2	97.2396	135.748	23.2252	123.098		V2	2764.79	3808.82	2130.94	3786.4		V2	0.0533333	0.0788889	0.0444444	0.0377778			V2	0.217253	1.33961	0.675749	1.09999		F2	0.1	0.09	0.025	0.115			S2	338.133	178.519	19.946	320.107		V2	7781.06	4806.26	2772.25	8315.26		V2	0.117778	0.0877778	0.0444444	0.142222
	S3	92.2872	53.2768	161.269	251.814		V3	2895.81	5443.98	3651.11	6509.45		V3	0.0566667	0.0911111	0.0566667	0.0722222			V3	0.972916	0.391628	0.731621	0.695288		F3	0.065	0.035	0.14	0.135			S3	53.389	91.0372	83.8708	316.276		V3	6972.73	5769.51	1638.81	9163.17		V3	0.09	0.0866667	0.0322222	0.138889
	S4	162.643	207.284	128.098	142.926		V4	2444.01	5989.21	3455.52	6067.26		V4	0.0577778	0.0788889	0.07	0.0955556			V4	2.83903	0.453048	0.783907	0.959853		F4	0.1125	0.1275	0.0925	0.0925			S4	156.257	227.837	105.425	44.8411		V4	4906.64	7865.94	4321.09	6814.41		V4	0.101111	0.1	0.0622222	0.115556
	S5	204.215	37.0876	95.3937	141.182		V5	4128.78	6892	2937.02	4948.3		V5	0.0911111	0.0877778	0.0644444	0.0888889			V5	3.82265	0.426921	0.794675	0.795818		F5	0.135	0.03	0.0875	0.105			S5	362.386	131.845	167.54	86.092		V5	4689.89	4561.58	5157.03	5850		V5	0.0977778	0.0855556	0.0811111	0.107778
	S6	238.275	171.68	153.001	112.008		V6	4695.44	7976.97	4127.1	5459.67		V6	0.0611111	0.0933333	0.08	0.0833333			V6	3.43247	0.554461	0.816828	0.647738		F6	0.15	0.14	0.15	0.07			S6	136.781	104.687	151.407	199.109		V6	5262.79	4389.43	4464.27	6299.01		V6	0.13	0.0822222	0.105556	0.132222
	S7	46.665	75.3873	175.784	143.69		V7	3795.92	4466.66	3440.79	3026.16		V7	0.07	0.0744444	0.0755556	0.0677778			V7	0.549559	0.81473	1.18585	0.765341		F7	0.045	0.0525	0.145	0.0975			S7	96.0992	159.75	260.338	455.917		V7	5151.47	4609.35	5381.36	4706.87		V7	0.115556	0.0866667	0.116667	0.123333
	S8	26.764	190.818	153.48	8.35336	AVERAGE	V8	3888.89	5537.09	3526.77	2305.66	AVERAGE	V8	0.0622222	0.0866667	0.0644444	0.0488889	AVERAGE		V8	0.288583	0.677549	1.3322	0.615441	AVERAGE	F8	0.02	0.1575	0.105	0.0075	AVERAGE		S8	119.852	139.327	163.443	67.125	AVERAGE	V8	4521.68	3737.96	6516.26	9713.23	AVERAGE	V8	0.0766667	0.07	0.105556	0.0977778
	AVERAGE	126.734	154.575	115.551	122.879	129.935	AVERAGE	3330.72	5455.52	3247.44	4346.18	4094.97	AVERAGE	0.0625	0.0847222	0.0640278	0.0659722	0.0693056		AVERAGE	1.58411	0.76166	0.968045	0.782646	1.02411	AVERAGE	0.09625	0.109063	0.096875	0.084375	0.0966406		AVERAGE	172.433	134.67	126.193	199.475	158.193	AVERAGE	5831.35	5081.27	4601.57	7283.82	5699.5	AVERAGE	0.104028	0.0845833	0.0794444	0.122361
	STDEVPA	69.4249	99.6791	55.0811	66.1316	72.5792	STDEVPA	866.699	1419.17	583.838	1511.82	1095.38	STDEVPA	0.0124195	0.00618017	0.0106999	0.0220685	0.012842		STDEVPA	1.41692	0.384853	0.277416	0.156749	0.558985	STDEVPA	0.0450347	0.0671628	0.0458385	0.037578	0.0489035		STDEVPA	106.627	52.7019	70.6638	140.052	92.5113	STDEVPA	1230.53	1178.39	1606.47	1596.88	1403.07	STDEVPA	0.0157717	0.00807827	0.0286637	0.0142772
PVPP			14	14	14	14		28	28	28	28		42	42	42	42			56	56	56	56		70	70	70	70
N70			0.0150283	0.0122348	0.0245138	0.0156341	0.0168528	0.0293496	0.0305098	0.00876212	0.02457	0.0232979	0.0214515	0.0253068	0.0140099	0.0211986	0.0204917		0.0132142	0.0212127	0.0283864	0.0126564	0.0188674	0.0124195	0.00618017	0.0106999	0.0220685	0.012842
N100			0.0253737	0.0237642	0.0082015	0.0260989	0.0208596	0.0186871	0.0168777	0.0213288	0.0277444	0.0211595	0.0263157	0.0215985	0.0273096	0.0106102	0.0214585		0.0157178	0.041609	0.0170686	0.0110476	0.0213607	0.0157717	0.00807827	0.0286637	0.0142772	0.0166977
N130			0.0149485	0.0284908	0.0203248	0.0180534	0.0204544	0.0207851	0.03232	0.00975688	0.0216221	0.021121	0.0247515	0.0102552	0.0134651	0.0155698	0.0160104		0.0197315	0.0154035	0.0104675	0.030947	0.0191374	0.021627	0.0110336	0.019539	0.0108582	0.0157644
							0.0193889	0.0218595	0.0193202	0.0197885	0.0151014						0.0193202						0.0197885					0.0151014
RLSS
N70			60.8531	58.5906	85.1519	48.3505	63.2365	83.1993	94.9504	38.8282	68.6348	71.4032	91.3933	69.5328	63.2439	75.4137	74.8959		59.6517	78.1437	103.054	80.4944	80.336	69.4249	99.6791	55.0811	66.1316	72.5792
N100			118.506	70.8828	47.719	76.0874	78.2987	79.0123	45.0077	60.6843	76.9661	65.4176	127.793	98.4808	58.8125	80.9508	91.5094		73.0653	130.223	89.348	63.5808	89.0543	106.627	52.7019	70.6638	140.052	92.5113
N130			31.1798	74.8514	63.4924	85.25	63.6934	72.8725	83.502	36.944	75.9508	67.3173	78.8401	93.8764	38.487	91.0031	75.5517		102.49	84.2062	69.7993	86.4516	85.7368	53.1362	108.237	71.0259	52.9279	71.3317
							68.4095	68.046	80.6523	85.0424	78.8074						80.6523						85.0424					78.8074
CHARVP
N70			1286.89	1529.47	2078.74	1389.58	1571.17	2942.43	2490.35	932.804	1841.65	2051.81	1098.17	2732.2	886.715	1738.9	1614		1050.27	1474.29	1810.42	658.447	1248.36	866.699	1419.17	583.838	1511.82	1095.38
N100			1870.04	1107.89	734.781	2517.03	1557.44	646.34	1067.65	1445.68	1918.34	1269.5	2238.22	1826.57	1808.31	695.532	1642.16		2610.6	2941.97	1858.84	1669.95	2270.34	1230.53	1178.39	1606.47	1596.88	1403.07
N130			1942.77	1039.2	1763.62	1880.63	1656.55	2039.34	3368.89	626.467	1570.07	1901.19	2601.64	961.795	2638.17	1727.59	1982.3		1128.31	885.462	1657.88	1940.02	1402.92	1531.31	844.078	824.899	750.05	987.584
							1595.05	1740.83	1746.15	1640.54	1162.01						1746.15						1640.54					1162.01
WDRRVP
N70			0.339392	1.28591	0.503844	0.219924	0.587267	0.568274	0.268411	0.240307	0.581209	0.41455	0.447919	0.315578	0.207939	0.311987	0.320856		0.456263	0.23528	0.558712	0.186549	0.359201	1.41692	0.384853	0.277416	0.156749	0.558985
N100			0.424299	0.905211	0.476601	0.268384	0.518624	0.246737	0.259084	0.854845	0.177319	0.384496	0.263735	0.302991	0.252838	0.27722	0.274196		0.123481	0.96162	0.187466	0.404907	0.419368	0.19466	0.233588	0.131141	0.482228	0.260404
N130			0.226559	0.534819	0.253094	0.425479	0.359988	0.422184	0.125518	0.39714	0.286015	0.307715	0.233336	0.133959	0.524917	0.298758	0.297743		0.260269	0.259217	0.263172	0.207504	0.24754	0.415079	0.185994	0.171854	0.120351	0.22332
							0.488626	0.36892	0.297598	0.342037	0.34757						0.297598						0.342037					0.34757
PRHP			14	14	14	14		28	28	28	28		42	42	42	42			56	56	56	56		70	70	70	70
N70			0.0397993	0.0364005	0.0337717	0.0325705	0.0356355	0.0524097	0.0466442	0.0345054	0.0561527	0.047428	0.0608148	0.0449294	0.0458417	0.051826	0.050853		0.0447552	0.0511346	0.0702944	0.0575874	0.0559429	0.0450347	0.0671628	0.0458385	0.037578	0.0489035
N100			0.0608019	0.0460977	0.033153	0.0531131	0.0482914	0.0526699	0.0346185	0.0432832	0.0517015	0.0455683	0.0570285	0.0736486	0.0395235	0.0570148	0.0568038		0.0489699	0.0720894	0.0675166	0.0416833	0.0575648	0.0760114	0.0409268	0.0445014	0.0806783	0.0605295
N130			0.0266561	0.04525	0.0378938	0.0454395	0.0388098	0.0592499	0.0456453	0.0276699	0.0609103	0.0483688	0.0473094	0.0549565	0.0362446	0.0554527	0.0484908		0.0808832	0.0537564	0.0504627	0.0568406	0.0604857	0.0420333	0.0752178	0.045671	0.0383943	0.0503291
							0.0409123	0.0471217	0.0520492	0.0579978	0.053254						0.0520492						0.0579978					0.053254
[truncated: 43 more columns]
