# Supplementary material for: Phenotypic quantification of root spatial distribution along circumferential direction for field paddy-wheat
Source: PLoS One. 2023 Jul 7;18(7):e0279353. doi: 10.1371/journal.pone.0279353 (PMC10328375; doi:10.1371/journal.pone.0279353)
Supplement: S2 Data — (XLSX) [file pone.0279353.s002.xlsx]

## Sheet: raw data for Table 1
N70	RLSS						N70	CHARVP						N70	PRVP						N70	WDRRSP						N70	PRHP						N100	RLSS						N100	WDRRSP						N100
14							14							14							14							14							14							14							14
S1	190.458	16.1208	7.87562	138.481			V1	2837.47	432.009	2753.46	6384.35			V1	0.0488889	0.00777778	0.0422222	0.0788889			V1	1.29109	0.21017	0.122423	0.699093			F1	0.13	0.0075	0.0075	0.1			S1	34.6738	0	53.3042	240.756			V1	0.278151	0.115532	0.391304	0.661924			V1
S2	0	9.51429	261.305	40.1006			V2	3948.64	2544.74	6032.48	3108.2			V2	0.0588889	0.0366667	0.0766667	0.0555556			V2	1.40267	0.114783	0.34682	0.856913			F2	0	0.0075	0.095	0.0275			S2	370.107	23.097	89.1966	10.5037			V2	0.500142	0.347231	0.783794	0.678028			V2
S3	66.6505	119.282	138.561	77.9232			V3	4608.16	3205.52	7637.91	2420.56			V3	0.0655556	0.0422222	0.1	0.0433333			V3	0.509144	0.342736	0.404487	0.817764			F3	0.05	0.0675	0.0725	0.055			S3	10.5904	176.413	5.10313	3.63705			V3	0.559175	0.718483	1.85119	0.340586			V3
S4	106.074	18.5474	11.2754	89.8827			V4	4130.45	3462	6362.69	1380.91			V4	0.0711111	0.0455556	0.0855556	0.0366667			V4	0.557531	0.372782	0.334117	0.98109			F4	0.0575	0.0125	0.005	0.045			S4	58.2189	173.848	57.286	38.8357			V4	0.328065	0.949769	0.468493	0.868615			V4
S5	119.638	101.162	16.1344	50.6904			V5	4617.37	5062.66	2892.36	2566.17			V5	0.0777778	0.0322222	0.0366667	0.0411111			V5	0.653603	0.325839	1.1228	1.29839			F5	0.0575	0.0775	0.0075	0.045			S5	159.479	10.7141	150.329	15.2322			V5	1.27881	0.740463	1.17245	1.13888			V5
S6	69.2302	162.798	114.773	0.68282			V6	5399.97	4496.96	3277.54	2791.4			V6	0.06	0.0455556	0.0466667	0.0566667			V6	0.614352	3.34506	1.4717	0.488275			F6	0.0475	0.0975	0.065	0			S6	32.3175	49.5799	0	16.4713			V6	1.28356	0.970068	1.20202	0.405868			V6
S7	7.75293	11.8118	34.8138	144.64			V7	1879.73	1792.69	3065.24	3577.49			V7	0.0366667	0.0355556	0.04	0.0666667			V7	0.473743	3.24188	1.42078	0.856704			F7	0	0.0075	0.0275	0.095			S7	2.86763	7.3469	11.84	3.47932			V7	0.550128	3.24568	0.439604	0.454337			V7
S8	18.9441	2.03702	11.5155	128.798	average		V8	1595.11	942.136	1235.45	4054.06	average		V8	0.0322222	0.0211111	0.03	0.08	average		V8	0.66531	0.728207	0.458385	0.729164	average		F8	0.0125	0.0025	0.0075	0.085	average		S8	0	0	79.0603	3.44912	average		V8	0.0338264	1.43314	0.605459	0.320428	average		V8
min	0	2.03702	7.87562	0.68282	2.64886		min	1595.11	432.009	1235.45	1380.91	1160.87		min	0.0322222	0.00777778	0.03	0.0366667	0.0266667		min	0.473743	0.114783	0.122423	0.488275	0.299806		min	0	0.0025	0.005	0	0.001875		min	0	0	0	3.44912	0.86228		min	0.0338264	0.115532	0.391304	0.320428	0.215273		min
max	190.458	162.798	261.305	144.64	189.8		max	5399.97	5062.66	7637.91	6384.35	6121.22		max	0.0777778	0.0455556	0.1	0.08	0.0758333		max	1.40267	3.34506	1.4717	1.29839	1.87946		max	0.13	0.0975	0.095	0.1	0.105625		max	370.107	176.413	150.329	240.756	234.401		max	1.28356	3.24568	1.85119	1.13888	1.87983		max
mean	72.3435	55.1591	74.5318	83.8999	71.4836		mean	3627.11	2742.34	4157.14	3285.39	3453		mean	0.0563889	0.0333333	0.0572222	0.0573611	0.0510764		mean	0.770931	1.08518	0.710188	0.840924	0.851806		mean	0.044375	0.035	0.0359375	0.0565625	0.0429688		mean	83.5318	55.1248	55.7649	41.5456	58.9918		mean	0.601482	1.06505	0.864289	0.608583	0.78485		mean
median	67.9404	17.3341	25.4741	83.903	48.6629		median	4039.55	2875.13	3171.39	2949.8	3258.97		median	0.0594444	0.0361111	0.0444444	0.0561111	0.0490278		median	0.633977	0.357759	0.431436	0.837234	0.565102		median	0.04875	0.01	0.0175	0.05	0.0315625		median	33.4956	16.9056	55.2951	12.868	29.6411		median	0.525135	0.845116	0.694626	0.55813	0.655752		median
Std.Deviation	65.0547	62.636	91.0312	51.6889	67.6027		Std.Deviation	1375.75	1635.07	2222.27	1485.52	1679.65		Std.Deviation	0.0160659	0.0130796	0.0262063	0.0167136	0.0180163		Std.Deviation	0.362825	1.37469	0.538632	0.235109	0.627815		Std.Deviation	0.0425472	0.0389138	0.0361035	0.0348194	0.038096		Std.Deviation	126.688	75.7769	51.0138	81.3408	83.7048		Std.Deviation	0.453594	0.967712	0.509508	0.286914	0.554432		Std.Deviation
coefficient of variation	0.899247	1.13555	1.22137	0.616078	0.968062		coefficient of variation	0.379295	0.596233	0.534566	0.452159	0.490563		coefficient of variation	0.284912	0.392388	0.457975	0.291374	0.356662		coefficient of variation	0.470633	1.26679	0.758435	0.279583	0.693859		coefficient of variation	0.958811	1.11182	1.00462	0.615591	0.922711		coefficient of variation	1.51664	1.37464	0.9148	1.95787	1.44099		coefficient of variation	0.754128	0.90861	0.589512	0.471446	0.680924		coefficient of variation
28							28							28							28							28							28							28							28
S1	250.903	0	135.672	196.609			V1	7926.35	2109.76	2378.76	4103.37			V1	0.102222	0.0322222	0.0722222	0.0677778			V1	0.344167	0.555232	1.16346	1.44754			F1	0.1	0	0.125	0.1675			S1	197.61	30.421	108.263	11.7991			V1	0.796943	0.764589	1.25526	0.328453			V1
S2	44.9316	71.8922	106.711	7.85941			V2	4705.74	3314.39	2884.83	5035.31			V2	0.0788889	0.0477778	0.0644444	0.0755556			V2	0.15956	0.717624	1.21682	0.730986			F2	0.0125	0.0575	0.0875	0.0075			S2	233.314	133.33	195.559	60.4481			V2	0.905287	0.435267	0.59654	0.529629			V2
S3	2.65097	169.019	81.8549	0			V3	5013.38	8884.85	2967.26	1591.46			V3	0.0766667	0.111111	0.06	0.0311111			V3	0.173915	0.45119	0.797135	1.24126			F3	0.0025	0.095	0.0725	0			S3	5.05457	146.252	61.1134	59.3614			V3	0.900043	0.53863	0.57046	0.828681			V3
S4	117.284	301.463	62.6296	3.83917			V4	3670.65	5872.06	5194.41	148.423			V4	0.0411111	0.1	0.0733333	0.00444444			V4	0.805622	0.297268	0.660152	0.766369			F4	0.11	0.1475	0.0325	0.0025			S4	80.8267	73.1456	20.7321	169.594			V4	0.7982	0.403205	0.361985	0.852785			V4
S5	12.0891	112.964	81.6413	21.9169			V5	1331.26	6051.89	4609.65	523.386			V5	0.03	0.0866667	0.0822222	0.0133333			V5	2.03864	0.347287	0.82119	2.33606			F5	0.0075	0.06	0.105	0.0225			S5	53.9263	0	0	165.281			V5	1.55051	0.284346	0.134876	0.793958			V5
S6	3.45541	28.1085	142.805	77.8484			V6	833.472	5672.14	2748.09	1131.92			V6	0.02	0.0777778	0.0666667	0.0233333			V6	0.757619	0.207294	0.683709	1.29346			F6	0	0.025	0.06	0.08			S6	10.0866	72.4471	0	222.761			V6	1.123	1.04146	0.616575	0.62153			V6
S7	33.0805	69.6269	19.2179	0			V7	2051.1	1673.49	2824.58	4868.33			V7	0.0344444	0.0355556	0.0511111	0.0522222			V7	0.697263	0.25314	0.480188	1.80856			F7	0.01	0.0725	0.0175	0			S7	132.763	86.4419	55.4429	47.9066			V7	1.28354	0.777737	2.40264	0.838268			V7
S8	150.518	0	124.085	126.624	average		V8	9707.74	1377.29	3183	3156.42	average		V8	0.0911111	0.03	0.07	0.0577778	average		V8	0.404024	1.0604	1.00876	2.31653	average		F8	0.13	0	0.1	0.08	average		S8	54.0512	73.3542	70.9242	0	average		V8	1.1324	0.968132	2.47831	0.567238	average		V8
min	2.65097	0	19.2179	0	5.46723		min	833.472	1377.29	2378.76	148.423	1184.49		min	0.02	0.03	0.0511111	0.00444444	0.0263889		min	0.15956	0.207294	0.480188	0.730986	0.394507		min	0	0	0.0175	0	0.004375		min	5.05457	0	0	0	1.26364		min	0.796943	0.284346	0.134876	0.328453	0.386154		min
max	250.903	301.463	142.805	196.609	222.945		max	9707.74	8884.85	5194.41	5035.31	7205.58		max	0.102222	0.111111	0.0822222	0.0755556	0.0927778		max	2.03864	1.0604	1.21682	2.33606	1.66298		max	0.13	0.1475	0.125	0.1675	0.1425		max	233.314	146.252	195.559	222.761	199.472		max	1.55051	1.04146	2.47831	0.852785	1.48077		max
mean	76.864	94.1341	94.3272	54.3371	79.9156		mean	4404.96	4369.48	3348.82	2569.83	3673.27		mean	0.0593056	0.0651389	0.0675	0.0406944	0.0581597		mean	0.672601	0.48618	0.853928	1.49259	0.876326		mean	0.0465625	0.0571875	0.075	0.045	0.0559375		mean	95.9541	76.924	64.0043	92.1438	82.2565		mean	1.06124	0.651671	1.05208	0.670068	0.858765		mean
median	39.0061	70.7595	94.2831	14.8882	54.7342		median	4188.19	4493.27	2926.05	2373.94	3495.36		median	0.0588889	0.0627778	0.0683333	0.0416667	0.0579167		median	0.550644	0.399239	0.809163	1.3705	0.782386		median	0.01125	0.05875	0.08	0.015	0.04125		median	67.4389	73.2499	58.2781	59.9047	64.7179		median	1.01414	0.65161	0.606557	0.707744	0.745013		median
Std.Deviation	88.9438	101.506	41.5091	73.3737	76.3332		Std.Deviation	3145.59	2662.3	997.209	1968.81	2193.48		Std.Deviation	0.0313761	0.0326163	0.0093671	0.0262664	0.0249065		Std.Deviation	0.60751	0.286944	0.256899	0.621339	0.443173		Std.Deviation	0.0560283	0.0498648	0.0368879	0.0600298	0.0507027		Std.Deviation	84.4678	48.1152	64.8742	82.2802	69.9344		Std.Deviation	0.263773	0.276972	0.913868	0.189562	0.411044		Std.Deviation
coefficient of variation	1.15716	1.07832	0.440055	1.35034	1.00647		coefficient of variation	0.714103	0.609294	0.297779	0.766125	0.596825		coefficient of variation	0.529058	0.500719	0.138772	0.645455	0.453501		coefficient of variation	0.903226	0.5902	0.300844	0.416281	0.552638		coefficient of variation	1.20329	0.871952	0.491838	1.33399	0.97527		coefficient of variation	0.880294	0.62549	1.01359	0.892955	0.853082		coefficient of variation	0.248551	0.425019	0.868628	0.282901	0.456275		coefficient of variation
42							42							42							42							42							42							42							42
S1	69.3762	164.675	93.554	168.583			V1	3341.6	9262.11	4893.59	6263.28			V1	0.0877778	0.1	0.0822222	0.0544444			V1	0.614827	0.491158	0.826033	0.474112			F1	0.0325	0.1325	0.085	0.14			S1	373.741	155.308	126.496	84.8466			V1	0.354383	0.642028	0.799261	0.766071			V1
S2	165.915	47.1816	107.78	124.116			V2	4201.16	4178.42	4033.58	6759.15			V2	0.0522222	0.0677778	0.0733333	0.0944444			V2	1.6487	1.17614	0.671015	0.491477			F2	0.0925	0.0425	0.085	0.075			S2	82.1363	75.5603	111.814	288.784			V2	0.361809	0.562103	1.26276	0.779655			V2
S3	41.7002	95.1637	58.5268	257.772			V3	4336.57	2292.05	4606.97	6007.42			V3	0.0566667	0.0444444	0.0566667	0.107778			V3	0.890353	1.14521	0.893165	0.545			F3	0.035	0.08	0.0425	0.1725			S3	90.4997	313.676	14.1823	63.0086			V3	0.399413	0.981681	0.743022	0.716419			V3
S4	68.1129	27.1695	81.1013	166.918			V4	2665.51	4494.01	1922.13	5169.79			V4	0.0488889	0.0633333	0.0422222	0.0877778			V4	0.741402	0.435315	1.34353	0.379609			F4	0.06	0.0075	0.07	0.0875			S4	0	0	33.7616	83.3819			V4	1.14917	1.01841	0.908339	0.643715			V4
S5	22.4355	214.511	51.4408	31.6128			V5	1372.69	6110.56	3281.43	3864.03			V5	0.0288889	0.0811111	0.0511111	0.0822222			V5	1.78324	0.538333	0.697473	0.323059			F5	0.0225	0.1475	0.0125	0.025			S5	0	49.8786	84.0515	146.366			V5	0.646193	0.712473	0.552412	0.74754			V5
S6	4.86567	187.377	108.644	152.193			V6	2978.16	11103.6	4572.69	2854.79			V6	0.06	0.128889	0.0588889	0.0577778			V6	0.425458	0.427669	1.07521	1.20706			F6	0	0.13	0.0975	0.1025			S6	288.559	6.32562	133.403	77.5383			V6	0.831056	1.25405	0.469695	0.642749			V6
S7	302.612	217.171	81.5453	114.789			V7	3613.52	7928.92	3755.37	2077.46			V7	0.0644444	0.102222	0.0744444	0.0444444			V7	0.896146	0.352882	0.885933	1.02115			F7	0.2075	0.105	0.06	0.085			S7	147.564	44.9446	200.618	198.015			V7	0.585094	0.228507	0.485801	1.47935			V7
S8	61.0675	101.312	265.326	3.77388	average		V8	5212.88	7827.48	4035.74	2421.8	average		V8	0.102222	0.101111	0.0822222	0.0577778	average		V8	1.05504	0.405796	0.759963	0.946553	average		F8	0.04	0.0825	0.18	0.0025	average		S8	39.5614	162.97	36.6005	22.3818	average		V8	0.393586	0.564329	0.549777	1.15843	average		V8
min	4.86567	27.1695	51.4408	3.77388	21.8125		min	1372.69	2292.05	1922.13	2077.46	1916.08		min	0.0288889	0.0444444	0.0422222	0.0444444	0.04		min	0.425458	0.352882	0.671015	0.323059	0.443104		min	0	0.0075	0.0125	0.0025	0.005625		min	0	0	14.1823	22.3818	9.14102		min	0.354383	0.228507	0.469695	0.642749	0.423833		min
max	302.612	217.171	265.326	257.772	260.72		max	5212.88	11103.6	4893.59	6759.15	6992.31		max	0.102222	0.128889	0.0822222	0.107778	0.105278		max	1.78324	1.17614	1.34353	1.20706	1.37749		max	0.2075	0.1475	0.18	0.1725	0.176875		max	373.741	313.676	200.618	288.784	294.205		max	1.14917	1.25405	1.26276	1.47935	1.28633		max
mean	92.0107	131.82	105.99	127.47	114.323		mean	3465.26	6649.64	3887.69	4427.22	4607.45		mean	0.0626389	0.0861111	0.0651389	0.0733333	0.0718056		mean	1.00689	0.621562	0.89404	0.673502	0.799		mean	0.06125	0.0909375	0.0790625	0.08625	0.079375		mean	127.758	101.083	92.616	120.54	110.499		mean	0.590088	0.745449	0.721383	0.866741	0.730915		mean
median	64.5902	132.993	87.5496	138.155	105.822		median	3477.56	6969.02	4034.66	4516.91	4749.54		median	0.0583333	0.0905556	0.0661111	0.07	0.07125		median	0.893249	0.463236	0.855983	0.518238	0.682677		median	0.0375	0.09375	0.0775	0.08625	0.07375		median	86.318	62.7195	97.933	84.1142	82.7712		median	0.492254	0.677251	0.647717	0.756805	0.643507		median
Std.Deviation	97.7035	74.3337	67.6106	80.6206	80.0671		Std.Deviation	1174	2920.85	947.939	1858.97	1725.44		Std.Deviation	0.0229326	0.0270541	0.0149772	0.0226623	0.0219065		Std.Deviation	0.478846	0.337367	0.222296	0.333528	0.343009		Std.Deviation	0.0650137	0.0480316	0.0490069	0.0554044	0.0543641		Std.Deviation	136.617	105.28	62.8732	86.54	97.8276		Std.Deviation	0.281944	0.323911	0.270295	0.29636	0.293128		Std.Deviation
coefficient of variation	1.06187	0.563903	0.637896	0.632468	0.724035		coefficient of variation	0.338791	0.439249	0.243831	0.419895	0.360441		coefficient of variation	0.366108	0.314176	0.229927	0.309031	0.304811		coefficient of variation	0.475567	0.542773	0.248642	0.495214	0.440549		coefficient of variation	1.06145	0.528182	0.61985	0.642369	0.712963		coefficient of variation	1.06934	1.04153	0.678859	0.717935	0.876916		coefficient of variation	0.477801	0.434518	0.374691	0.341925	0.407234		coefficient of variation
56							56							56							56							56							56							56							56
S1	186.381	159.828	174.586	2.54765			V1	4098.41	7627.33	2162.35	3571.3			V1	0.0622222	0.121111	0.0488889	0.0588889			V1	0.955331	0.736776	1.68023	1.09636			F1	0.115	0.125	0.135	0.0025			S1	163.175	412.196	17.0688	94.5566			V1	0.526735	0.579306	0.546751	0.512827			V1
S2	43.6062	187.8	93.8965	245.246			V2	3691.48	4530.32	2643.02	2849.66			V2	0.0477778	0.0933333	0.0522222	0.0611111			V2	0.937394	0.776547	1.93293	1.36404			F2	0.01	0.0975	0.0375	0.1675			S2	103.699	138.329	168.164	235.311			V2	0.452958	0.567046	0.370429	1.27897			V2
S3	0	202.396	103.457	87.5315			V3	2156.45	4945.97	1799.02	3078.78			V3	0.0477778	0.0955556	0.0422222	0.0655556			V3	0.428329	0.757952	1.08535	1.32355			F3	0	0.1325	0.02	0.0625			S3	30.9432	9.67256	72.9605	76.2896			V3	0.260696	0.434881	0.393565	1.34286			V3
S4	120.644	147.948	48.5139	80.9301			V4	2442.79	3872.66	2589.73	4145.89			V4	0.0388889	0.0811111	0.0688889	0.0744444			V4	1.49465	1.08019	0.198373	0.786805			F4	0.1025	0.125	0.0275	0.0825			S4	239.254	18.1738	74.5432	54.735			V4	0.455317	0.340801	0.196333	0.678524			V4
S5	39.2118	27.3171	357.036	205.369			V5	1452.52	2761.24	6817.03	4534.59			V5	0.0255556	0.0522222	0.108889	0.0855556			V5	1.88579	1.11815	0.623719	0.911538			F5	0.025	0.01	0.2275	0.19			S5	187.298	69.4218	28.8095	111.697			V5	0.60975	2.88284	0.241608	0.400988			V5
S6	0	6.87192	102.39	85.7526			V6	1152.41	4067.59	6111.39	4317.74			V6	0.0266667	0.0722222	0.117778	0.0833333			V6	0.45597	0.357656	0.723868	0.978923			F6	0	0.0075	0.075	0.05			S6	27.7242	0	215.191	160.499			V6	0.602672	2.35213	0.538105	0.338397			V6
S7	79.2448	243.225	14.8314	221.396			V7	2107.69	4419.96	4593.78	4859.19			V7	0.0377778	0.0822222	0.0922222	0.09			V7	1.11465	0.616231	0.589044	1.01884			F7	0.065	0.135	0.0125	0.115			S7	50.1602	0	291.389	44.9666			V7	0.404771	0.223184	0.593743	0.385222			V7
S8	98.8995	175.504	27.6022	83.0382	average		V8	3830.52	6707.46	2439.83	4078.9	average		V8	0.0622222	0.116667	0.0444444	0.0544444	average		V8	0.964466	0.589796	0.58848	0.957714	average		F8	0.09	0.13	0.0275	0.0875	average		S8	86.1645	131.514	117.899	32.3374	average		V8	0.667869	0.446528	0.806395	0.21716	average		V8
min	0	6.87192	14.8314	2.54765	6.06273		min	1152.41	2761.24	1799.02	2849.66	2140.58		min	0.0255556	0.0522222	0.0422222	0.0544444	0.0436111		min	0.428329	0.357656	0.198373	0.786805	0.442791		min	0	0.0075	0.0125	0.0025	0.005625		min	27.7242	0	17.0688	32.3374	19.2826		min	0.260696	0.223184	0.196333	0.21716	0.224343		min
max	186.381	243.225	357.036	245.246	257.972		max	4098.41	7627.33	6817.03	4859.19	5850.49		max	0.0622222	0.121111	0.117778	0.09	0.0977778		max	1.88579	1.11815	1.93293	1.36404	1.57523		max	0.115	0.135	0.2275	0.19	0.166875		max	239.254	412.196	291.389	235.311	294.538		max	0.667869	2.88284	0.806395	1.34286	1.42499		max
mean	70.9985	143.861	115.289	126.476	114.156		mean	2616.53	4866.57	3644.52	3929.51	3764.28		mean	0.0436111	0.0893056	0.0719444	0.0716667	0.0691319		mean	1.02957	0.754162	0.927749	1.05472	0.941551		mean	0.0509375	0.0953125	0.0703125	0.0946875	0.0778125		mean	111.052	97.4134	123.253	101.299	108.254		mean	0.497596	0.97834	0.460866	0.644368	0.645293		mean
median	61.4255	167.666	98.1434	86.642	103.469		median	2299.62	4475.14	2616.38	4112.4	3375.88		median	0.0433333	0.0877778	0.0605556	0.07	0.0654167		median	0.959898	0.747364	0.673794	0.99888	0.844984		median	0.045	0.125	0.0325	0.085	0.071875		median	94.9319	43.7978	96.2211	85.4231	80.0935		median	0.491026	0.506787	0.465835	0.456907	0.480139		median
Std.Deviation	63.7703	83.5391	110.17	86.0521	85.8828		Std.Deviation	1122.79	1576.08	1935.42	703.909	1334.55		Std.Deviation	0.0141265	0.0226774	0.0303463	0.0135303	0.0201701		Std.Deviation	0.487766	0.251525	0.597288	0.199429	0.384002		Std.Deviation	0.0478453	0.0546652	0.0751479	0.0615635	0.0598055		Std.Deviation	78.1101	139.214	95.517	67.9707	95.2031		Std.Deviation	0.132006	1.02801	0.20041	0.432864	0.448324		Std.Deviation
coefficient of variation	0.898193	0.580693	0.955594	0.680381	0.778715		coefficient of variation	0.429114	0.323858	0.531049	0.179134	0.365789		coefficient of variation	0.323921	0.25393	0.421802	0.188795	0.297112		coefficient of variation	0.473755	0.333516	0.643803	0.189082	0.410039		coefficient of variation	0.939295	0.573536	1.06877	0.650176	0.807944		coefficient of variation	0.703363	1.42911	0.774967	0.670991	0.894608		coefficient of variation	0.265288	1.05077	0.434855	0.671765	0.605671		coefficient of variation
70							70							N70							70							70							70							70							70
S1	145.78	365.319	34.1607	59.9625			V1	2032.13	3529.39	2710.28	2666.56			V1	0.0477778	0.0866667	0.0566667	0.0333333			V1	0.550425	1.43533	1.42352	0.681699			F1	0.1425	0.24	0.03	0.0525			S1	116.57	44.3615	57.575	106.331			V1	0.564636	0.41949	0.883675	0.328548			V1
S2	97.2396	135.748	23.2252	123.098			V2	2764.79	3808.82	2130.94	3786.4			V2	0.0533333	0.0788889	0.0444444	0.0377778			V2	0.217253	1.33961	0.675749	1.09999			F2	0.1	0.09	0.025	0.115			S2	338.133	178.519	19.946	320.107			V2	0.622063	0.436942	0.574324	0.434257			V2
S3	92.2872	53.2768	161.269	251.814			V3	2895.81	5443.98	3651.11	6509.45			V3	0.0566667	0.0911111	0.0566667	0.0722222			V3	0.972916	0.391628	0.731621	0.695288			F3	0.065	0.035	0.14	0.135			S3	53.389	91.0372	83.8708	316.276			V3	0.563475	0.552085	0.541501	0.471438			V3
S4	162.643	207.284	128.098	142.926			V4	2444.01	5989.21	3455.52	6067.26			V4	0.0577778	0.0788889	0.07	0.0955556			V4	2.83903	0.453048	0.783907	0.959853			F4	0.1125	0.1275	0.0925	0.0925			S4	156.257	227.837	105.425	44.8411			V4	0.379892	0.670956	0.611185	0.371333			V4
S5	204.215	37.0876	95.3937	141.182			V5	4128.78	6892	2937.02	4948.3			V5	0.0911111	0.0877778	0.0644444	0.0888889			V5	3.82265	0.426921	0.794675	0.795818			F5	0.135	0.03	0.0875	0.105			S5	362.386	131.845	167.54	86.092			V5	0.874669	1.16599	0.55319	1.87705			V5
S6	238.275	171.68	153.001	112.008			V6	4695.44	7976.97	4127.1	5459.67			V6	0.0611111	0.0933333	0.08	0.0833333			V6	3.43247	0.554461	0.816828	0.647738			F6	0.15	0.14	0.15	0.07			S6	136.781	104.687	151.407	199.109			V6	0.920331	0.853219	0.48456	0.8631			V6
S7	46.665	75.3873	175.784	143.69			V7	3795.92	4466.66	3440.79	3026.16			V7	0.07	0.0744444	0.0755556	0.0677778			V7	0.549559	0.81473	1.18585	0.765341			F7	0.045	0.0525	0.145	0.0975			S7	96.0992	159.75	260.338	455.917			V7	0.701679	0.851154	0.551585	0.896347			V7
S8	26.764	190.818	153.48	8.35336	average		V8	3888.89	5537.09	3526.77	2305.66	average		V8	0.0622222	0.0866667	0.0644444	0.0488889	average		V8	0.288583	0.677549	1.3322	0.615441	average		F8	0.02	0.1575	0.105	0.0075	average		S8	119.852	139.327	163.443	67.125	average		V8	0.980326	0.763512	0.80013	0.492295	average		V8
min	26.764	37.0876	23.2252	8.35336	23.8575		min	2032.13	3529.39	2130.94	2305.66	2499.53		min	0.0477778	0.0744444	0.0444444	0.0333333	0.05		min	0.217253	0.391628	0.675749	0.615441	0.475017		min	0.02	0.03	0.025	0.0075	0.020625		min	53.389	44.3615	19.946	44.8411	40.6344		min	0.379892	0.41949	0.48456	0.328548	0.403123		min
max	238.275	365.319	175.784	251.814	257.798		max	4695.44	7976.97	4127.1	6509.45	5827.24		max	0.0911111	0.0933333	0.08	0.0955556	0.09		max	3.82265	1.43533	1.42352	1.09999	1.94537		max	0.15	0.24	0.15	0.135	0.16875		max	362.386	227.837	260.338	455.917	326.619		max	0.980326	1.16599	0.883675	1.87705	1.22676		max
mean	126.734	154.575	115.551	122.879	129.935		mean	3330.72	5455.52	3247.44	4346.18	4094.97		mean	0.0625	0.0847222	0.0640278	0.0659722	0.0693056		mean	1.58411	0.76166	0.968045	0.782646	1.02411		mean	0.09625	0.109063	0.096875	0.084375	0.0966406		mean	172.433	134.67	126.193	199.475	158.193		mean	0.700884	0.714169	0.625019	0.716796	0.689217		mean
median	121.51	153.714	140.549	132.14	136.978		median	3345.86	5490.53	3448.16	4367.35	4162.98		median	0.0594444	0.0866667	0.0644444	0.07	0.0701389		median	0.761671	0.616005	0.805751	0.730315	0.728435		median	0.10625	0.10875	0.09875	0.095	0.102188		median	128.316	135.586	128.416	152.72	136.26		median	0.661871	0.717234	0.563757	0.481866	0.606182		median
Std.Deviation	74.2183	106.561	58.8842	70.6976	77.5904		Std.Deviation	926.54	1517.15	624.149	1616.21	1171.01		Std.Deviation	0.013277	0.00660687	0.0114386	0.0235922	0.0137287		Std.Deviation	1.51475	0.411425	0.29657	0.167572	0.59758		Std.Deviation	0.0481441	0.0718	0.0490035	0.0401726	0.0522801		Std.Deviation	113.99	56.3408	75.5428	149.722	98.8988		Std.Deviation	0.2081	0.249716	0.140196	0.515524	0.278384		Std.Deviation
coefficient of variation	0.585625	0.689382	0.509593	0.575343	0.589986		coefficient of variation	0.27818	0.278095	0.192197	0.371869	0.280085		coefficient of variation	0.212432	0.0779828	0.178651	0.357608	0.206668		coefficient of variation	0.956217	0.540169	0.30636	0.214109	0.504214		coefficient of variation	0.500199	0.658338	0.505842	0.47612	0.535125		coefficient of variation	0.661065	0.41836	0.598629	0.750581	0.607159		coefficient of variation	0.296911	0.34966	0.224306	0.719205	0.397521		coefficient of variation
[truncated: 47 more columns]

## Sheet: raw data for Table 2
PRHP																																																	PRVP
N70																N100																N130																	N70
14 days after sowing	sample 1	sample 2	sample 3	sample 4												14 days after sowing	sample 1	sample 2	sample 3	sample 4												14 days after sowing	sample 1	sample 2	sample 3	sample 4													14 days after sowing
F1	0.13	0.0075	0.0075	0.1												F1	0.0125	0	0.01	0.1675												F1	0.09	0.0225	0	0.035													V1
F2	0	0.0075	0.095	0.0275												F2	0.1875	0.0175	0.0625	0.0125												F2	0.0125	0.0875	0	0.115													V2
F3	0.05	0.0675	0.0725	0.055												F3	0.0075	0.0875	0	0.005												F3	0.075	0.12	0.095	0.0025													V3
F4	0.0575	0.0125	0.005	0.045												F4	0.035	0.1325	0.0275	0.02												F4	0.03	0.0975	0.045	0.0075													V4
F5	0.0575	0.0775	0.0075	0.045												F5	0.0925	0	0.0975	0.0075												F5	0.01	0.01	0.0075	0.0675													V5
F6	0.0475	0.0975	0.065	0												F6	0.025	0.035	0	0.0075												F6	0.045	0.005	0.075	0.11													V6
F7	0	0.0075	0.0275	0.095												F7	0	0.0075	0.0075	0												F7	0.0575	0.0125	0.0775	0.0025													V7
F8	0.0125	0.0025	0.0075	0.085												F8	0	0	0.0525	0.0025												F8	0.035	0.0025	0	0.0025													V8
	0.044375	0.035	0.0359375	0.0565625	0.0429688	0.0559375	0.079375	0.0778125	0.0966406								0.045	0.035	0.0321875	0.0278125	0.035	0.0544531	0.0744531	0.0705469	0.105078								0.044375	0.0446875	0.0375	0.0428125	0.0423438	0.0514063	0.0726563	0.0946875	0.0916406
	0.0397993	0.0364005	0.0337717	0.0325705													0.0608019	0.0460977	0.033153	0.0531131													0.0266561	0.04525	0.0378938	0.0454395
	0.896886	1.04002	0.939734	0.575833	0.863117	0.912281	0.666915	0.755763	0.500563								1.35115	1.31708	1.03	1.90968	1.40198	0.8638	0.766321	0.823363	0.56578								0.600701	1.01259	1.0105	1.06136	0.921287	0.967639	0.669022	0.661281	0.577173
28 days after sowing																28 days after sowing																28 days after sowing																	28 days after sowing
F1	0.1	0	0.125	0.1675												F1	0.13	0.01	0.035	0.0125												F1	0.1375	0.12	0.055	0													V1
F2	0.0125	0.0575	0.0875	0.0075	PRHP	N70	N100	N130	N70							F2	0.1525	0.0775	0.1425	0.045												F2	0.0875	0.01	0.085	0.1775													V2
F3	0.0025	0.095	0.0725	0		0.0429688	0.035	0.0423438	0.0429688							F3	0.005	0.095	0.055	0.035												F3	0	0.0025	0.02	0.09													V3
F4	0.11	0.1475	0.0325	0.0025		0.0559375	0.0544531	0.0514063	0.0559375							F4	0.08	0.01	0.015	0.155												F4	0.015	0.0025	0.0025	0													V4
F5	0.0075	0.06	0.105	0.0225		0.079375	0.0744531	0.0726563	0.079375							F5	0.0525	0	0	0.0975												F5	0.1925	0.0425	0.0175	0													V5
F6	0	0.025	0.06	0.08		0.0778125	0.0705469	0.0946875	0.0778125							F6	0.0075	0.07	0	0.115												F6	0.0425	0.015	0.0525	0													V6
F7	0.01	0.0725	0.0175	0		0.0966406	0.105078	0.0916406	0.0966406							F7	0.105	0.07	0.02	0.025												F7	0.0775	0.0025	0.06	0.0575													V7
F8	0.13	0	0.1	0.08												F8	0.025	0.0675	0.0325	0												F8	0.0725	0.1075	0.0075	0.0925													V8
	0.0465625	0.0571875	0.075	0.045		0.863117	1.40198	0.921287	0.863117								0.0696875	0.05	0.0375	0.060625													0.078125	0.0378125	0.0375	0.0521875
	0.0524097	0.0466442	0.0345054	0.0561527		0.912281	0.8638	0.967639	0.912281								0.0526699	0.0346185	0.0432832	0.0517015													0.0592499	0.0456453	0.0276699	0.0609103
	1.12558	0.815637	0.460072	1.24784		0.666915	0.766321	0.669022	0.666915								0.755802	0.692369	1.15422	0.852809													0.758398	1.20715	0.737865	1.16714
42 days after sowing						0.755763	0.823363	0.661281	0.755763							42 days after sowing																42 days after sowing																	42 days after sowing
F1	0.0325	0.1325	0.085	0.14		0.500563	0.56578	0.577173	0.500563							F1	0.14	0.115	0.09	0.085												F1	0.1225	0.045	0.14	0.155													V1
F2	0.0925	0.0425	0.085	0.075												F2	0.065	0.025	0.07	0.2												F2	0.03	0.135	0.06	0.01													V2
F3	0.035	0.08	0.0425	0.1725												F3	0.0775	0.23	0.0075	0.035												F3	0.015	0.135	0.045	0.115													V3
F4	0.06	0.0075	0.07	0.0875												F4	0	0	0.0325	0.075												F4	0.015	0.0075	0.0325	0.025													V4
F5	0.0225	0.1475	0.0125	0.025												F5	0	0.055	0.0675	0.135												F5	0.0825	0.0975	0.115	0.055													V5
F6	0	0.13	0.0975	0.1025												F6	0.16	0.0025	0.08	0.06												F6	0.0425	0.0725	0.04	0.1375													V6
F7	0.2075	0.105	0.06	0.085												F7	0.11	0.03	0.1375	0.12												F7	0.15	0.1625	0.0825	0.05													V7
F8	0.04	0.0825	0.18	0.0025												F8	0.03	0.12	0.02	0.0075												F8	0.085	0.0125	0.05	0.0025													V8
	0.06125	0.0909375	0.0790625	0.08625													0.0728125	0.0721875	0.063125	0.0896875													0.0678125	0.0834375	0.070625	0.06875
	0.0608148	0.0449294	0.0458417	0.051826													0.0570285	0.0736486	0.0395235	0.0570148													0.0473094	0.0549565	0.0362446	0.0554527
	0.992894	0.494069	0.579816	0.600882													0.783224	1.02024	0.626115	0.635705													0.697651	0.658654	0.513198	0.806584
56 days after sowing																56 days after sowing																56 days after sowing																	56 days after sowing
F1	0.115	0.125	0.135	0.0025												F1	0.0475	0.22	0.02	0.0525												F1	0.2075	0.0025	0.025	0.1725													V1
F2	0.01	0.0975	0.0375	0.1675												F2	0.0675	0.0975	0.115	0.155												F2	0.0625	0.0375	0.14	0.1325													V2
F3	0	0.1325	0.02	0.0625												F3	0.0175	0.0075	0.0375	0.07												F3	0.09	0.1025	0.05	0.105													V3
F4	0.1025	0.125	0.0275	0.0825												F4	0.1775	0.02	0.03	0.04												F4	0	0.085	0.175	0.04													V4
F5	0.025	0.01	0.2275	0.19												F5	0.085	0.05	0.0075	0.0925												F5	0.0075	0	0.0625	0.05													V5
F6	0	0.0075	0.075	0.05												F6	0.01	0	0.14	0.1												F6	0.1375	0.06	0.1325	0.2225													V6
F7	0.065	0.135	0.0125	0.115												F7	0.0425	0	0.21	0.0275												F7	0.015	0.1425	0.0875	0.13													V7
F8	0.09	0.13	0.0275	0.0875												F8	0.0575	0.115	0.1225	0.0225												F8	0.2125	0.1475	0.0425	0.1525													V8
	0.0509375	0.0953125	0.0703125	0.0946875													0.063125	0.06375	0.0853125	0.07													0.0915625	0.0721875	0.089375	0.125625
	0.0447552	0.0511346	0.0702944	0.0575874													0.0489699	0.0720894	0.0675166	0.0416833													0.0808832	0.0537564	0.0504627	0.0568406
	0.87863	0.536494	0.999743	0.608184													0.77576	1.13081	0.791404	0.595476													0.883366	0.744677	0.564618	0.452463
70 days after sowing																70 days after sowing																70 days after sowing																	70 days after sowing
F1	0.1425	0.24	0.03	0.0525												F1	0.055	0.03	0.035	0.045												F1	0.055	0.0475	0.075	0.055													V1
F2	0.1	0.09	0.025	0.115												F2	0.2325	0.115	0.02	0.1725												F2	0.105	0.21	0.0625	0.1													V2
F3	0.065	0.035	0.14	0.135												F3	0.03	0.0825	0.045	0.215												F3	0.03	0.0125	0.0725	0.1375													V3
F4	0.1125	0.1275	0.0925	0.0925												F4	0.11	0.185	0.07	0.0225												F4	0.17	0	0.175	0.095													V4
F5	0.135	0.03	0.0875	0.105												F5	0.2575	0.0775	0.11	0.0775												F5	0.0925	0.1875	0.125	0.045													V5
F6	0.15	0.14	0.15	0.07												F6	0.0975	0.0975	0.105	0.1425												F6	0.145	0.025	0.085	0.1													V6
F7	0.045	0.0525	0.145	0.0975												F7	0.085	0.1075	0.155	0.245												F7	0.085	0.075	0.1825	0.0375													V7
F8	0.02	0.1575	0.105	0.0075												F8	0.0975	0.085	0.1225	0.035												F8	0.0925	0.035	0.07	0.1475													V8
	0.09625	0.109062	0.096875	0.084375													0.120625	0.0975	0.0828125	0.119375													0.096875	0.0740625	0.105937	0.0896875
	0.0450347	0.0671628	0.0458385	0.037578													0.0760114	0.0409268	0.0445014	0.0806783													0.0420333	0.0752178	0.045671	0.0383943
	0.467893	0.615819	0.473172	0.445369													0.630146	0.419762	0.537375	0.675839													0.433892	1.0156	0.431113	0.42809
RLSS																																					CHARVP
N70												N100												N130													N70												N100
14 days after sowing	sample 1	sample 2	sample 3	sample 4								14 days after sowing	sample 1	sample 2	sample 3	sample 4								14 days after sowing	sample 1	sample 2	sample 3	sample 4									14 days after sowing	sample 1	sample 2	sample 3	sample 4								14 days after sowing
S1	190.458	16.1208	7.87562	138.481								S1	34.6738	0	53.3042	240.756								S1	110.905	25.6519	0	48.1074									V1	2837.47	432.009	2753.46	6384.35								V1
S2	0	9.51429	261.305	40.1006								S2	370.107	23.097	89.1966	10.5037								S2	21.6979	119.444	0	201.539									V2	3948.64	2544.74	6032.48	3108.2								V2
S3	66.6505	119.282	138.561	77.9232								S3	10.5904	176.413	5.10313	3.63705								S3	107.276	219.491	158.941	7.7589									V3	4608.16	3205.52	7637.91	2420.56								V3
S4	106.074	18.5474	11.2754	89.8827								S4	58.2189	173.848	57.286	38.8357								S4	55.2756	143.975	112.58	19.9768									V4	4130.45	3462	6362.69	1380.91								V4
S5	119.638	101.162	16.1344	50.6904								S5	159.479	10.7141	150.329	15.2322								S5	41.9988	15.6288	43.6627	125.333									V5	4617.37	5062.66	2892.36	2566.17								V5
S6	69.2302	162.798	114.773	0.68282								S6	32.3175	49.5799	0	16.4713								S6	100.836	5.63201	142.241	219.098									V6	5399.97	4496.96	3277.54	2791.4								V6
S7	7.75293	11.8118	34.8138	144.64								S7	2.86763	7.3469	11.84	3.47932								S7	92.7604	25.624	113.936	1.45871									V7	1879.73	1792.69	3065.24	3577.49								V7
S8	18.9441	2.03702	11.5155	128.798								S8	0	0	79.0603	3.44912								S8	62.7673	10.6173	0	2.65174									V8	1595.11	942.136	1235.45	4054.06								V8
	72.3435	55.1591	74.5318	83.8999	71.4836	79.9156	114.323	114.156	129.935				83.5318	55.1248	55.7649	41.5456	58.9918	82.2565	110.499	108.254	158.193				74.1896	70.7581	71.4201	78.2405	73.6521	72.1684	111.784	132.87	123.107					3627.11	2742.34	4157.14	3285.39	3453	3673.27	4607.45	3764.28	4094.96
	60.8531	58.5906	85.1519	48.3505									118.506	70.8828	47.719	76.0874									31.1798	74.8514	63.4924	85.25										1286.89	1529.47	2078.74	1389.58
	0.841169	1.06221	1.14249	0.576288	0.905539	0.941464	0.677272	0.728421	0.551881				1.41869	1.28586	0.855717	1.83142	1.34792	0.797986	0.82028	0.836829	0.567945				0.420272	1.05785	0.888998	1.08959	0.864177	0.949249	0.670867	0.684716	0.60424					0.354798	0.557725	0.500041	0.422956	0.45888	0.558279	0.337162	0.342164	0.261996
28 days after sowing					RLSS	N70	N100	N130	N70			28 days after sowing												28 days after sowing													28 days after sowing												28 days after sowing
S1	250.903	0	135.672	196.609		71.4836	58.9918	73.6521	71.4836			S1	197.61	30.421	108.263	11.7991								S1	143.719	239.873	61.3721	9.2725									V1	7926.35	2109.76	2378.76	4103.37	CHARVP	N70	N100	N130	N70			V1
S2	44.9316	71.8922	106.711	7.85941		79.9156	82.2565	72.1684	79.9156			S2	233.314	133.33	195.559	60.4481								S2	116.393	17.8281	111.465	209.143									V2	4705.74	3314.39	2884.83	5035.31		3453	2582.81	3249.5	3453			V2
S3	2.65097	169.019	81.8549	0		114.323	110.499	111.784	114.323			S3	5.05457	146.252	61.1134	59.3614								S3	4.79279	11.8362	24.0743	160.463									V3	5013.38	8884.85	2967.26	1591.46		3673.27	3319.14	3856.39	3673.27			V3
S4	117.284	301.463	62.6296	3.83917		114.156	108.254	132.87	114.156			S4	80.8267	73.1456	20.7321	169.594								S4	15.3337	5.05817	6.05886	7.62727									V4	3670.65	5872.06	5194.41	148.423		4607.45	4651.51	4849.07	4607.45			V4
S5	12.0891	112.964	81.6413	21.9169		129.935	158.193	123.107	129.935			S5	53.9263	0	0	165.281								S5	215.719	48.8612	25.7932	4.62901									V5	1331.26	6051.89	4609.65	523.386		3764.28	5494.38	4131.83	3764.28			V5
S6	3.45541	28.1085	142.805	77.8484								S6	10.0866	72.4471	0	222.761								S6	85.2074	19.4252	76.7438	0.10053									V6	833.472	5672.14	2748.09	1131.92		4094.96	5699.5	4231.82	4094.96			V6
S7	33.0805	69.6269	19.2179	0		0.905539	1.34792	0.864177	0.905539			S7	132.763	86.4419	55.4429	47.9066								S7	187.063	6.72377	89.2145	66.8641									V7	2051.1	1673.49	2824.58	4868.33								V7
S8	150.518	0	124.085	126.624		0.941464	0.797986	0.949249	0.941464			S8	54.0512	73.3542	70.9242	0								S8	46.0886	169.029	10.3415	113.275									V8	9707.74	1377.29	3183	3156.42		0.45888	0.603864	0.530015	0.45888			V8
	76.864	94.1341	94.3272	54.3371		0.677272	0.82028	0.670867	0.677272				95.9541	76.924	64.0043	92.1438									101.789	64.8294	50.6329	71.4218										4404.96	4369.48	3348.82	2569.83		0.558279	0.400052	0.505877	0.558279
	83.1993	94.9504	38.8282	68.6348		0.728421	0.836829	0.684716	0.728421				79.0123	45.0077	60.6843	76.9661									72.8725	83.502	36.944	75.9508										2942.43	2490.35	932.804	1841.65		0.337162	0.345028	0.399264	0.337162
	1.08242	1.00867	0.411634	1.26313		0.551881	0.567945	0.60424	0.551881				0.823439	0.585093	0.948128	0.835283									0.715914	1.28803	0.729643	1.06341										0.667982	0.569942	0.278547	0.716644		0.342164	0.450018	0.344522	0.342164
42 days after sowing												42 days after sowing												42 days after sowing													42 days after sowing						0.261996	0.252819	0.247843	0.261996			42 days after sowing
S1	69.3762	164.675	93.554	168.583								S1	373.741	155.308	126.496	84.8466								S1	179.422	61.6921	160.089	311.225									V1	3341.6	9262.11	4893.59	6263.28								V1
S2	165.915	47.1816	107.78	124.116								S2	82.1363	75.5603	111.814	288.784								S2	41.0687	259.06	93.9805	27.7224									V2	4201.16	4178.42	4033.58	6759.15								V2
S3	41.7002	95.1637	58.5268	257.772								S3	90.4997	313.676	14.1823	63.0086								S3	26.4317	168.375	107.754	151.644									V3	4336.57	2292.05	4606.97	6007.42								V3
S4	68.1129	27.1695	81.1013	166.918								S4	0	0	33.7616	83.3819								S4	25.8381	9.07173	49.0217	54.3326									V4	2665.51	4494.01	1922.13	5169.79								V4
S5	22.4355	214.511	51.4408	31.6128								S5	0	49.8786	84.0515	146.366								S5	81.4852	142.969	149.292	79.8728									V5	1372.69	6110.56	3281.43	3864.03								V5
S6	4.86567	187.377	108.644	152.193								S6	288.559	6.32562	133.403	77.5383								S6	72.8087	234.813	62.2628	169.582									V6	2978.16	11103.6	4572.69	2854.79								V6
S7	302.612	217.171	81.5453	114.789								S7	147.564	44.9446	200.618	198.015								S7	267.199	227.738	98.6561	71.9233									V7	3613.52	7928.92	3755.37	2077.46								V7
S8	61.0675	101.312	265.326	3.77388								S8	39.5614	162.97	36.6005	22.3818								S8	99.0704	15.295	58.2614	19.1452									V8	5212.88	7827.48	4035.74	2421.8								V8
	92.0107	131.82	105.99	127.47									127.758	101.083	92.616	120.54									99.1655	139.877	97.4146	110.681										3465.26	6649.64	3887.69	4427.22
	91.3933	69.5328	63.2439	75.4137									127.793	98.4808	58.8125	80.9508									78.8401	93.8764	38.487	91.0031										1098.17	2732.2	886.715	1738.9
	0.99329	0.527482	0.596697	0.59162									1.00028	0.974258	0.635014	0.671567									0.795035	0.671137	0.395085	0.822212										0.31691	0.41088	0.228083	0.392776
56 days after sowing												56 days after sowing												56 days after sowing													56 days after sowing												56 days after sowing
S1	186.381	159.828	174.586	2.54765								S1	163.175	412.196	17.0688	94.5566								S1	270.717	5.96545	39.4465	233.52									V1	4098.41	7627.33	2162.35	3571.3								V1
S2	43.6062	187.8	93.8965	245.246								S2	103.699	138.329	168.164	235.311								S2	111.452	46.1012	269.945	155.519									V2	3691.48	4530.32	2643.02	2849.66								V2
S3	0	202.396	103.457	87.5315								S3	30.9432	9.67256	72.9605	76.2896								S3	89.2214	129.524	65.7076	101.856									V3	2156.45	4945.97	1799.02	3078.78								V3
S4	120.644	147.948	48.5139	80.9301								S4	239.254	18.1738	74.5432	54.735								S4	2.92849	110.277	175.78	82.4931									V4	2442.79	3872.66	2589.73	4145.89								V4
S5	39.2118	27.3171	357.036	205.369								S5	187.298	69.4218	28.8095	111.697								S5	6.35933	1.12979	85.6574	111.175									V5	1452.52	2761.24	6817.03	4534.59								V5
S6	0	6.87192	102.39	85.7526								S6	27.7242	0	215.191	160.499								S6	140.817	75.2439	150.269	331.347									V6	1152.41	4067.59	6111.39	4317.74								V6
S7	79.2448	243.225	14.8314	221.396								S7	50.1602	0	291.389	44.9666								S7	19.31	250.318	100.823	257.111									V7	2107.69	4419.96	4593.78	4859.19								V7
S8	98.8995	175.504	27.6022	83.0382								S8	86.1645	131.514	117.899	32.3374								S8	272.886	205.3	81.3895	272.247									V8	3830.52	6707.46	2439.83	4078.9								V8
	70.9985	143.861	115.289	126.476									111.052	97.4134	123.253	101.299									114.211	102.982	121.127	193.159										2616.53	4866.57	3644.52	3929.51
	59.6517	78.1437	103.054	80.4944									73.0653	130.223	89.348	63.5808									102.49	84.2062	69.7993	86.4516										1050.27	1474.29	1810.42	658.447
	0.840183	0.543188	0.893876	0.636438									0.657936	1.33681	0.724915	0.627655									0.897373	0.817676	0.576248	0.447568										0.401399	0.302942	0.496751	0.167565
70 days after sowing												70 days after sowing												70 days after sowing													70 days after sowing												70 days after sowing
S1	145.78	365.319	34.1607	59.9625								S1	116.57	44.3615	57.575	106.331								S1	96.8067	60.2139	90.7959	53.4345									V1	2032.13	3529.39	2710.28	2666.56								V1
S2	97.2396	135.748	23.2252	123.098								S2	338.133	178.519	19.946	320.107								S2	96.2789	332.052	73.0866	159.916									V2	2764.79	3808.82	2130.94	3786.4								V2
S3	92.2872	53.2768	161.269	251.814								S3	53.389	91.0372	83.8708	316.276								S3	56.604	19.4051	70.2798	141.822									V3	2895.81	5443.98	3651.11	6509.45								V3
S4	162.643	207.284	128.098	142.926								S4	156.257	227.837	105.425	44.8411								S4	149.681	0	233.883	134.726									V4	2444.01	5989.21	3455.52	6067.26								V4
S5	204.215	37.0876	95.3937	141.182								S5	362.386	131.845	167.54	86.092								S5	36.7831	225.995	161.748	73.8953									V5	4128.78	6892	2937.02	4948.3								V5
S6	238.275	171.68	153.001	112.008								S6	136.781	104.687	151.407	199.109								S6	197.826	44.8658	98.5022	114.187									V6	4695.44	7976.97	4127.1	5459.67								V6
S7	46.665	75.3873	175.784	143.69								S7	96.0992	159.75	260.338	455.917								S7	170.952	84.6222	272.647	114.458									V7	3795.92	4466.66	3440.79	3026.16								V7
S8	26.764	190.818	153.48	8.35336								S8	119.852	139.327	163.443	67.125								S8	151.784	48.2934	134.959	238.911									V8	3888.89	5537.09	3526.77	2305.66								V8
	126.734	154.575	115.551	122.879									172.433	134.67	126.193	199.475									119.59	101.931	141.988	128.919										3330.72	5455.51	3247.44	4346.18
	69.4249	99.6791	55.0811	66.1316									106.627	52.7019	70.6638	140.052									53.1362	108.237	71.0259	52.9279										866.699	1419.17	583.838	1511.82
	0.547802	0.644858	0.476681	0.538184									0.618369	0.39134	0.559966	0.702105									0.444321	1.06186	0.500225	0.410552										0.260214	0.260134	0.179784	0.347851
RLSS	N70	N100	N130	N70		PRHP	N70	N100	N130	N70		CHARVP	N70	N100	N130	N70		PRVP	N70	N100	N130	N70		WDRRVP	N70	N100	N130	N70
	71.4836	58.9918	73.6521	71.4836			0.0429688	0.035	0.0423438	0.0429688			3453	2582.81	3249.5	3453			0.0510764	0.0420833	0.0540625	0.0510764			0.851806	0.78485	0.699149	0.851806
	79.9156	82.2565	72.1684	79.9156			0.0559375	0.0544531	0.0514063	0.0559375			3673.27	3319.14	3856.39	3673.27			0.0581597	0.0539236	0.0511806	0.0581597			0.876326	0.858765	0.757585	0.876326
	114.323	110.499	111.784	114.323			0.079375	0.0744531	0.0726563	0.079375			4607.45	4651.51	4849.07	4607.45			0.0718056	0.0702778	0.0678819	0.0718056			0.799	0.730915	0.651488	0.799
	114.156	108.254	132.87	114.156			0.0778125	0.0705469	0.0946875	0.0778125			3764.28	5494.38	4131.83	3764.28			0.0691319	0.0720139	0.0746875	0.0691319			0.941551	0.645293	0.818001	0.941551
	129.935	158.193	123.107	129.935			0.0966406	0.105078	0.0916406	0.0966406			4094.96	5699.5	4231.82	4094.96			0.0693056	0.0976042	0.0788542	0.0693056			1.02411	0.689217	0.816039	1.02411
	0.905539	1.34792	0.864177	0.905539			0.863117	1.40198	0.921287	0.863117			0.45888	0.603864	0.530015	0.45888			0.333627	0.519205	0.398253	0.333627			0.649046	0.636946	0.5015	0.649046
	0.941464	0.797986	0.949249	0.941464			0.912281	0.8638	0.967639	0.912281			0.558279	0.400052	0.505877	0.558279			0.424211	0.407686	0.422928	0.424211			0.516945	0.426806	0.43369	0.516945
	0.677272	0.82028	0.670867	0.677272			0.666915	0.766321	0.669022	0.666915			0.337162	0.345028	0.399264	0.337162			0.285124	0.306276	0.244029	0.285124			0.412096	0.380932	0.453152	0.412096
	0.728421	0.836829	0.684716	0.728421			0.755763	0.823363	0.661281	0.755763			0.342164	0.450018	0.344522	0.342164			0.277923	0.322938	0.262249	0.277923			0.383557	0.566553	0.314483	0.383557
	0.551881	0.567945	0.60424	0.551881			0.500563	0.56578	0.577173	0.500563			0.261996	0.252819	0.247843	0.261996			0.193321	0.18115	0.203876	0.193321			0.471649	0.371846	0.260974	0.471649
RLSS	N70:X1	N100:X2	N130:X3			PRHP	N70:X1	N100:X2	N130:X3			CHARVP	N70:X1	N100:X2	N130:X3			PRVP	N70:X1	N100:X2	N130:X3			WDRRVP	N70:X1	N100:X2	N130:X3
mean	N70-N100	N100-N130	N130-N70			mean	N70-N100	N100-N130	N130-N70			mean	N70-N100	N100-N130	N130-N70			mean	N70-N100	N100-N130	N130-N70			mean	N70-N100	N100-N130	N130-N70
regression equations	X2=1.4*X1-39.14	X3=0.594*X2+41.145	X3=1.044*X1-3.756			regression equations	X2=1.205*X1-0.017	X3=0.76*X2+0.019	X3=1.009*X1-0.001			regression equations	X2=1.668*X1-2185.39	X3=0.296*X2+2775.32	X3=1.228*X1-747.47			regression equations	X2=1.934*X1-0.056	X3=0.53*X2+0.03	X3=1.163*X1-0.009			regression equations	X2=-0.473*X1+1.167	X3=-0.37*X2+1.023	X3=0.769*X1+0.057
R²	0.892	0.609	0.855			R²	0.961	0.709	0.829			R²	0.303	0.479	0.897			R²	0.671	0.82	0.708			R²	0.243	0.178	0.838
P-value	0.935	0.966	0.965			P-value	0.864	0.87	1			P-value	0.52	0.677	0.671			P-value	0.756	0.869	0.838			P-value	0.02	0.897	0.018
CV						CV						CV						CV						CV
regression equations	X2=1.18*X1-0.025	X3=0.275*X2+0.514	X3=0.871*X1+0.092			regression equations	X2=1.338*X1-0.105	X3=0.398*X2+0.407	X3=0.97*X1+0.042			regression equations	X2=0.611*X1+0.171	X3=0.673*X2+0.129	X3=0.897*X1+0.054			regression equations	X2=0.56*X1+0.175	X3=0.69*X2+0.067	X3=1.063*X1-0.016			regression equations	X2=-0.548*X1+0.21	X3=-0.29*X2+0.254	X3=0.559*X1+0.121
R²	0.448	0.294	0.946			R²	0.5	0.509	0.84			R²	0.298	0.57	0.809			R²	0.573	0.782	0.842			R²	0.233	0.117	0.336
P-value	0.464	0.429	0.95			P-value	0.385	0.456	0.859			P-value	0.818	0.952	0.856			P-value	0.528	0.579	0.954			P-value	0.891	0.263	0.186
[truncated: 45 more columns]
